# Supplementary material for: A genome-wide association study with tissue transcriptomics identifies genetic drivers for classic bladder exstrophy
Source: Commun Biol. 2022 Nov 9;5:1203. doi: 10.1038/s42003-022-04092-3 (PMC9646906; doi:10.1038/s42003-022-04092-3)
Supplement: Supplementary file 3 — Supplementary Data 1 [file 42003_2022_4092_MOESM3_ESM.xlsx]

## Sheet: Cancer cell Demographic
Source Name	Characteristics[organism]	Characteristics[cell line]	Population/ethnicity	Gender	Age at sampling	Comments	NCBI BioSample ac.	Characteristics[disease]	Comment [original disease annotation]	Comment[original disease abbreviation]	Comment[Cancer Genomics Hub study]	Material Type	Protocol REF	Extract Name	Material Type	Comment[LIBRARY_LAYOUT]	Comment[LIBRARY_SOURCE]	Comment[LIBRARY_STRATEGY]	Comment[LIBRARY_SELECTION]	Comment[LIBRARY_STRAND]	Protocol REF	Performer	Assay Name	Technology type	Comment[SEQUENCING_INSTRUMENT]	Comment[SPOT_LENGTH]	Comment[FASTQ_DIRECTORY]	Comment[assembly]	Comment[ASSOCIATED_FILE_NAME]	Scan Name	Comment[RUN_NAME]	Comment[SUBMITTED_FILE_NAME]	Comment[FILE_NAME]	FactorValue[cell line]	FactorValue[disease]
CCLE-253J-BV-RNA-08	Homo sapiens	253J-BV	Caucasian	Male	53	Metastatic phenotype. Obtained after 5 serial passages of the parent cell line in the bladder of nude mice.	SAMN10987963	bladder carcinoma	bladder urothelial carcinoma	BLCA	CCLE (Cancer cell line encyclopedia)	cell	P-MTAB-40181	Solexa-130927	RNA	PAIRED	TRANSCRIPTOMIC	RNA-Seq	cDNA	not strand specific	P-MTAB-40182	Broad Institute	1505102.WR33755.Solexa-130927.C1EBLACXX121222.P	sequencing assay	Illumina HiSeq 2000	202	NA	HG19_Broad_variant	G27287.253J-BV.1.bam	C1EBLACXX121222.1.TACTTAGC_1.fastq	run_253J_BV.1	C1EBLACXX121222.1.TACTTAGC_1.fastq	G27287.253J_BV.1	253J-BV	bladder carcinoma
CCLE-253J-RNA-08	Homo sapiens	253J	Caucasian	Male	53		SAMN10987961	bladder carcinoma	bladder urothelial carcinoma	BLCA	CCLE (Cancer cell line encyclopedia)	cell	P-MTAB-40181	Solexa-130936	RNA	PAIRED	TRANSCRIPTOMIC	RNA-Seq	cDNA	not strand specific	P-MTAB-40182	Broad Institute	1505102.WR33755.Solexa-130936.C1EBLACXX121222.P	sequencing assay	Illumina HiSeq 2000	202	NA	HG19_Broad_variant	G27296.253J.1.bam	C1EBLACXX121222.1.TTATATCT_1.fastq	run_253J.1	C1EBLACXX121222.1.TTATATCT_1.fastq	G27296.253J.1	253J	bladder carcinoma
CCLE-5637-RNA-08	Homo sapiens	5637	Caucasian	Male	68		SAMN01821610	bladder carcinoma	bladder urothelial carcinoma	BLCA	CCLE (Cancer cell line encyclopedia)	cell	P-MTAB-40181	Solexa-101123	RNA	PAIRED	TRANSCRIPTOMIC	RNA-Seq	cDNA	not strand specific	P-MTAB-40182	Broad Institute	1505102.WR30830.Solexa-101123.C0RTFACXX120719.P	sequencing assay	Illumina HiSeq 2000	202	NA	HG19_Broad_variant	G20466.5637.2.bam	C0RTFACXX120719.2.CATGCTTA_1.fastq	run_5637.2	C0RTFACXX120719.2.CATGCTTA_1.fastq	G20466.5637.2	5637	bladder carcinoma
CCLE-639-V-RNA-08	Homo sapiens	639-V	Caucasian	Male	69		SAMN03473587	ureter urothelial carcinoma	bladder urothelial carcinoma	BLCA	CCLE (Cancer cell line encyclopedia)	cell	P-MTAB-40181	Solexa-130916	RNA	PAIRED	TRANSCRIPTOMIC	RNA-Seq	cDNA	not strand specific	P-MTAB-40182	Broad Institute	1505102.WR33755.Solexa-130916.C1EBLACXX121222.P	sequencing assay	Illumina HiSeq 2000	202	NA	HG19_Broad_variant	G27276.639-V.1.bam	C1EBLACXX121222.1.GAAGAAGT_1.fastq	run_639_V.1	C1EBLACXX121222.1.GAAGAAGT_1.fastq	G27276.639_V.1	639-V	ureter urothelial carcinoma
CCLE-647-V-RNA-08	Homo sapiens	647-V	Caucasian	Male	59		SAMN03473588	bladder transitional cell carcinoma	bladder urothelial carcinoma	BLCA	CCLE (Cancer cell line encyclopedia)	cell	P-MTAB-40181	Solexa-130873	RNA	PAIRED	TRANSCRIPTOMIC	RNA-Seq	cDNA	not strand specific	P-MTAB-40182	Broad Institute	1505102.WR33755.Solexa-130873.C1EBLACXX121222.P	sequencing assay	Illumina HiSeq 2000	202	NA	HG19_Broad_variant	G27234.647-V.1.bam	C1EBLACXX121222.1.GTAACATC_1.fastq	run_647_V.1	C1EBLACXX121222.1.GTAACATC_1.fastq	G27234.647_V.1	647-V	bladder transitional cell carcinoma
CCLE-BC-3C-RNA-08	Homo sapiens	BC-3C	Caucasian	Female	82		SAMN03473550	bladder transitional cell carcinoma	bladder urothelial carcinoma	BLCA	CCLE (Cancer cell line encyclopedia)	cell	P-MTAB-40181	Solexa-130874	RNA	PAIRED	TRANSCRIPTOMIC	RNA-Seq	cDNA	not strand specific	P-MTAB-40182	Broad Institute	1505102.WR33755.Solexa-130874.C1EBLACXX121222.P	sequencing assay	Illumina HiSeq 2000	202	NA	HG19_Broad_variant	G27235.BC-3C.1.bam	C1EBLACXX121222.1.GAAGGAAG_1.fastq	run_BC_3C.1	C1EBLACXX121222.1.GAAGGAAG_1.fastq	G27235.BC_3C.1	BC-3C	bladder transitional cell carcinoma
CCLE-BFTC-905-RNA-08	Homo sapiens	BFTC-905	Chinese	Female	51		SAMN03471907	bladder transitional cell carcinoma	bladder urothelial carcinoma	BLCA	CCLE (Cancer cell line encyclopedia)	cell	P-MTAB-40181	Solexa-131108	RNA	PAIRED	TRANSCRIPTOMIC	RNA-Seq	cDNA	not strand specific	P-MTAB-40182	Broad Institute	1505102.WR33760.Solexa-131108.C1DUFACXX121220.P	sequencing assay	Illumina HiSeq 2000	202	NA	HG19_Broad_variant	G27311.BFTC-905.1.bam	C1DUFACXX121220.1.GGTCCAGA_1.fastq	run_BFTC_905.1	C1DUFACXX121220.1.GGTCCAGA_1.fastq	G27311.BFTC_905.1	BFTC-905	bladder transitional cell carcinoma
CCLE-CAL-29-RNA-08	Homo sapiens	CAL-29	Caucasian	Female	80		SAMN10988514	bladder transitional cell carcinoma	bladder urothelial carcinoma	BLCA	CCLE (Cancer cell line encyclopedia)	cell	P-MTAB-40181	Solexa-131187	RNA	PAIRED	TRANSCRIPTOMIC	RNA-Seq	cDNA	not strand specific	P-MTAB-40182	Broad Institute	1505102.WR33760.Solexa-131187.C1DUFACXX121220.P	sequencing assay	Illumina HiSeq 2000	202	NA	HG19_Broad_variant	G27389.CAL-29.1.bam	C1DUFACXX121220.1.TTGTCTAT_1.fastq	run_CAL_29.1	C1DUFACXX121220.1.TTGTCTAT_1.fastq	G27389.CAL_29.1	CAL-29	bladder transitional cell carcinoma
CCLE-HCC-1195-RNA-08	Homo sapiens	HCC-1195	African American	Male	47		SAMN10988074	adenosquamous lung carcinoma	lung squamous cell carcinoma	LUSC	CCLE (Cancer cell line encyclopedia)	cell	P-MTAB-40181	Solexa-131189	RNA	PAIRED	TRANSCRIPTOMIC	RNA-Seq	cDNA	not strand specific	P-MTAB-40182	Broad Institute	1505102.WR33760.Solexa-131189.C1DUFACXX121220.P	sequencing assay	Illumina HiSeq 2000	202	NA	HG19_Broad_variant	G27391.HCC-1195.1.bam	C1DUFACXX121220.1.TGTAACTC_1.fastq	run_HCC_1195.1	C1DUFACXX121220.1.TGTAACTC_1.fastq	G27391.HCC_1195.1	HCC-1195	adenosquamous lung carcinoma
CCLE-HCC-2279-RNA-08	Homo sapiens	HCC-2279	Asian	Female	52		SAMN10987735	adenosquamous lung carcinoma	lung squamous cell carcinoma	LUSC	CCLE (Cancer cell line encyclopedia)	cell	P-MTAB-40181	Solexa-133816	RNA	PAIRED	TRANSCRIPTOMIC	RNA-Seq	cDNA	not strand specific	P-MTAB-40182	Broad Institute	1505102.WR34335.Solexa-133816.C1GW0ACXX130205.P	sequencing assay	Illumina HiSeq 2000	202	NA	HG19_Broad_variant	G28817.HCC-2279.3.bam	C1GW0ACXX130205.1.AGGTAAGG_1.fastq	run_HCC_2279.3	C1GW0ACXX130205.1.AGGTAAGG_1.fastq	G28817.HCC_2279.3	HCC-2279	adenosquamous lung carcinoma
CCLE-HCC-366-RNA-08	Homo sapiens	HCC-366	Caucasian	Female	80		SAMN10988035	adenosquamous lung carcinoma	lung squamous cell carcinoma	LUSC	CCLE (Cancer cell line encyclopedia)	cell	P-MTAB-40181	Solexa-133839	RNA	PAIRED	TRANSCRIPTOMIC	RNA-Seq	cDNA	not strand specific	P-MTAB-40182	Broad Institute	1505102.WR34335.Solexa-133839.C1GW0ACXX130205.P	sequencing assay	Illumina HiSeq 2000	202	NA	HG19_Broad_variant	G28840.HCC-366.3.bam	C1GW0ACXX130205.1.GCCGTCGA_1.fastq	run_HCC_366.3	C1GW0ACXX130205.1.GCCGTCGA_1.fastq	G28840.HCC_366.3	HCC-366	adenosquamous lung carcinoma
CCLE-Hs 172.T-RNA-08	Homo sapiens	Hs 172.T	Caucasian	Male	50		SAMN03471104	bladder carcinoma	bladder urothelial carcinoma	BLCA	CCLE (Cancer cell line encyclopedia)	cell	P-MTAB-40181	Solexa-133903	RNA	PAIRED	TRANSCRIPTOMIC	RNA-Seq	cDNA	not strand specific	P-MTAB-40182	Broad Institute	1505102.WR34335.Solexa-133903.C1GW0ACXX130205.P	sequencing assay	Illumina HiSeq 2000	202	NA	HG19_Broad_variant	G28902.Hs_172.T.3.bam	C1GW0ACXX130205.1.TTATATCT_1.fastq	run_Hs_172.T.3	C1GW0ACXX130205.1.TTATATCT_1.fastq	G28902.Hs_172.T.3	Hs 172.T	bladder carcinoma
CCLE-HT-1197-RNA-08	Homo sapiens	HT-1197	Caucasian	Male	44		SAMN03471362	bladder carcinoma	bladder urothelial carcinoma	BLCA	CCLE (Cancer cell line encyclopedia)	cell	P-MTAB-40181	Solexa-127797	RNA	PAIRED	TRANSCRIPTOMIC	RNA-Seq	cDNA	not strand specific	P-MTAB-40182	Broad Institute	1505102.WR33491.Solexa-127797.C19C7ACXX121128.P	sequencing assay	Illumina HiSeq 2000	202	NA	HG19_Broad_variant	G26243.HT-1197.2.bam	C19C7ACXX121128.1.TCGGAATG_1.fastq	run_HT_1197.2	C19C7ACXX121128.1.TCGGAATG_1.fastq	G26243.HT_1197.2	HT-1197	bladder carcinoma
CCLE-HT-1376-RNA-08	Homo sapiens	HT-1376	Caucasian	Female	58		SAMN03472820	bladder carcinoma	bladder urothelial carcinoma	BLCA	CCLE (Cancer cell line encyclopedia)	cell	P-MTAB-40181	Solexa-133881	RNA	PAIRED	TRANSCRIPTOMIC	RNA-Seq	cDNA	not strand specific	P-MTAB-40182	Broad Institute	1505102.WR34335.Solexa-133881.C1GW0ACXX130205.P	sequencing assay	Illumina HiSeq 2000	202	NA	HG19_Broad_variant	G28881.HT-1376.3.bam	C1GW0ACXX130205.1.TCGGAATG_1.fastq	run_HT_1376.3	C1GW0ACXX130205.1.TCGGAATG_1.fastq	G28881.HT_1376.3	HT-1376	bladder carcinoma
CCLE-J82-RNA-08	Homo sapiens	J82	Caucasian	Male	58		SAMN03471085	bladder carcinoma	bladder urothelial carcinoma	BLCA	CCLE (Cancer cell line encyclopedia)	cell	P-MTAB-40181	Solexa-133830	RNA	PAIRED	TRANSCRIPTOMIC	RNA-Seq	cDNA	not strand specific	P-MTAB-40182	Broad Institute	1505102.WR34335.Solexa-133830.C1GW0ACXX130205.P	sequencing assay	Illumina HiSeq 2000	202	NA	HG19_Broad_variant	G28831.J82.3.bam	C1GW0ACXX130205.1.CTACCAGG_1.fastq	run_J82.3	C1GW0ACXX130205.1.CTACCAGG_1.fastq	G28831.J82.3	J82	bladder carcinoma
CCLE-JMSU-1-RNA-08	Homo sapiens	JMSU-1	Asian	Male	75		SAMN10988102	bladder carcinoma	bladder urothelial carcinoma	BLCA	CCLE (Cancer cell line encyclopedia)	cell	P-MTAB-40181	Solexa-131805	RNA	PAIRED	TRANSCRIPTOMIC	RNA-Seq	cDNA	not strand specific	P-MTAB-40182	Broad Institute	1505102.WR34050.Solexa-131805.C1DVPACXX130111.P	sequencing assay	Illumina HiSeq 2000	202	NA	HG19_Broad_variant	G28073.JMSU-1.1.bam	C1DVPACXX130111.2.CCTACCAT_1.fastq	run_JMSU_1.1	C1DVPACXX130111.2.CCTACCAT_1.fastq	G28073.JMSU_1.1	JMSU-1	bladder carcinoma
CCLE-KMBC-2-RNA-08	Homo sapiens	KMBC-2	Asian	Unknown	Unknown		SAMN10987835	bladder carcinoma	bladder urothelial carcinoma	BLCA	CCLE (Cancer cell line encyclopedia)	cell	P-MTAB-40181	Solexa-131791	RNA	PAIRED	TRANSCRIPTOMIC	RNA-Seq	cDNA	not strand specific	P-MTAB-40182	Broad Institute	1505102.WR34050.Solexa-131791.C1DVPACXX130111.P	sequencing assay	Illumina HiSeq 2000	202	NA	HG19_Broad_variant	G28059.KMBC-2.1.bam	C1DVPACXX130111.2.AGTTGCTT_1.fastq	run_KMBC_2.1	C1DVPACXX130111.2.AGTTGCTT_1.fastq	G28059.KMBC_2.1	KMBC-2	bladder carcinoma
CCLE-KU-19-19-RNA-08	Homo sapiens	KU-19-19	Asian	Male	76		SAMN10988557	bladder carcinoma	bladder urothelial carcinoma	BLCA	CCLE (Cancer cell line encyclopedia)	cell	P-MTAB-40181	Solexa-131758	RNA	PAIRED	TRANSCRIPTOMIC	RNA-Seq	cDNA	not strand specific	P-MTAB-40182	Broad Institute	1505102.WR34050.Solexa-131758.C1DVPACXX130111.P	sequencing assay	Illumina HiSeq 2000	202	NA	HG19_Broad_variant	G28027.KU-19-19.1.bam	C1DVPACXX130111.2.GACAGTAA_1.fastq	run_KU_19_19.1	C1DVPACXX130111.2.GACAGTAA_1.fastq	G28027.KU_19_19.1	KU-19-19	bladder carcinoma
CCLE-NCI-H596-RNA-08	Homo sapiens	NCI-H596	Caucasian	Male	73		SAMN03472805	adenosquamous lung carcinoma	lung squamous cell carcinoma	LUSC	CCLE (Cancer cell line encyclopedia)	cell	P-MTAB-40181	Solexa-134407	RNA	PAIRED	TRANSCRIPTOMIC	RNA-Seq	cDNA	not strand specific	P-MTAB-40182	Broad Institute	1505102.WR34212.Solexa-134407.C1DVPACXX130111.P	sequencing assay	Illumina HiSeq 2000	202	NA	HG19_Broad_variant	G28569.NCI-H596.1.bam	C1DVPACXX130111.8.CCTATGCC_1.fastq	run_NCI_H596.1	C1DVPACXX130111.8.CCTATGCC_1.fastq	G28569.NCI_H596.1	NCI-H596	adenosquamous lung carcinoma
CCLE-NCI-H647-RNA-08	Homo sapiens	NCI-H647	Caucasian	Male	46		SAMN03471319	adenosquamous lung carcinoma	lung squamous cell carcinoma	LUSC	CCLE (Cancer cell line encyclopedia)	cell	P-MTAB-40181	Solexa-134410	RNA	PAIRED	TRANSCRIPTOMIC	RNA-Seq	cDNA	not strand specific	P-MTAB-40182	Broad Institute	1505102.WR34212.Solexa-134410.C1DVPACXX130111.P	sequencing assay	Illumina HiSeq 2000	202	NA	HG19_Broad_variant	G28604.NCI-H647.1.bam	C1DVPACXX130111.8.GAAGAAGT_1.fastq	run_NCI_H647.1	C1DVPACXX130111.8.GAAGAAGT_1.fastq	G28604.NCI_H647.1	NCI-H647	adenosquamous lung carcinoma
CCLE-RT-112-RNA-08	Homo sapiens	RT-112	Caucasian	Female	Unknown		SAMN10988358	bladder carcinoma	bladder urothelial carcinoma	BLCA	CCLE (Cancer cell line encyclopedia)	cell	P-MTAB-40181	Solexa-130904	RNA	PAIRED	TRANSCRIPTOMIC	RNA-Seq	cDNA	not strand specific	P-MTAB-40182	Broad Institute	1505102.WR33755.Solexa-130904.C1EBLACXX121222.P	sequencing assay	Illumina HiSeq 2000	202	NA	HG19_Broad_variant	G27264.RT-112.1.bam	C1EBLACXX121222.1.ATAGCGTC_1.fastq	run_RT_112.1	C1EBLACXX121222.1.ATAGCGTC_1.fastq	G27264.RT_112.1	RT-112	bladder carcinoma
CCLE-RT4-RNA-08	Homo sapiens	RT4	Caucasian	Male	63		SAMN03473092	bladder carcinoma	bladder urothelial carcinoma	BLCA	CCLE (Cancer cell line encyclopedia)	cell	P-MTAB-40181	Solexa-174982	RNA	PAIRED	TRANSCRIPTOMIC	RNA-Seq	cDNA	not strand specific	P-MTAB-40182	Broad Institute	1505102.WR37009.Solexa-174982.C29TWACXX130819.P	sequencing assay	Illumina HiSeq 2000	202	NA	HG19_Broad_variant	G41706.RT4.5.bam	C29TWACXX130819.1.AGGTTATC_1.fastq	run_RT4.5	C29TWACXX130819.1.AGGTTATC_1.fastq	G41706.RT4.5	RT4	bladder carcinoma
CCLE-SCaBER-RNA-08	Homo sapiens	SCaBER	African	Male	58		SAMN03472741	bladder squamous cell carcinoma	bladder urothelial carcinoma	BLCA	CCLE (Cancer cell line encyclopedia)	cell	P-MTAB-40181	Solexa-131282	RNA	PAIRED	TRANSCRIPTOMIC	RNA-Seq	cDNA	not strand specific	P-MTAB-40182	Broad Institute	1505102.WR33899.Solexa-131282.C19MCACXX121216.P	sequencing assay	Illumina HiSeq 2000	202	NA	HG19_Broad_variant	G27537.SCaBER.2.bam	C19MCACXX121216.1.ATTCTAGG_1.fastq	run_SCaBER.2	C19MCACXX121216.1.ATTCTAGG_1.fastq	G27537.SCaBER.2	SCaBER	bladder squamous cell carcinoma
CCLE-SW 780-RNA-08	Homo sapiens	SW 780	Caucasian	Female	80		SAMN03473242	bladder carcinoma	bladder urothelial carcinoma	BLCA	CCLE (Cancer cell line encyclopedia)	cell	P-MTAB-40181	Solexa-139300	RNA	PAIRED	TRANSCRIPTOMIC	RNA-Seq	cDNA	not strand specific	P-MTAB-40182	Broad Institute	1505102.WR35193.Solexa-139300.C1K43ACXX130219.P	sequencing assay	Illumina HiSeq 2000	202	NA	HG19_Broad_variant	G30608.SW_780.1.bam	C1K43ACXX130219.3.ACTAAGAC_1.fastq	run_SW_780.1	C1K43ACXX130219.3.ACTAAGAC_1.fastq	G30608.SW_780.1	SW 780	bladder carcinoma
CCLE-SW-1710-RNA-08	Homo sapiens	SW-1710	Caucasian	Female	84		SAMN10988432	bladder carcinoma	bladder urothelial carcinoma	BLCA	CCLE (Cancer cell line encyclopedia)	cell	P-MTAB-40181	Solexa-139298	RNA	PAIRED	TRANSCRIPTOMIC	RNA-Seq	cDNA	not strand specific	P-MTAB-40182	Broad Institute	1505102.WR35193.Solexa-139298.C1K43ACXX130219.P	sequencing assay	Illumina HiSeq 2000	202	NA	HG19_Broad_variant	G30606.SW-1710.1.bam	C1K43ACXX130219.3.TCTCGGTC_1.fastq	run_SW_1710.1	C1K43ACXX130219.3.TCTCGGTC_1.fastq	G30606.SW_1710.1	SW-1710	bladder carcinoma
CCLE-T24-RNA-08	Homo sapiens	T24	Caucasian	Female	81		SAMN03472744	bladder carcinoma	bladder urothelial carcinoma	BLCA	CCLE (Cancer cell line encyclopedia)	cell	P-MTAB-40181	Solexa-130929	RNA	PAIRED	TRANSCRIPTOMIC	RNA-Seq	cDNA	not strand specific	P-MTAB-40182	Broad Institute	1505102.WR33755.Solexa-130929.C1EBLACXX121222.P	sequencing assay	Illumina HiSeq 2000	202	NA	HG19_Broad_variant	G27289.T24.1.bam	C1EBLACXX121222.1.CCAGAGCT_1.fastq	run_T24.1	C1EBLACXX121222.1.CCAGAGCT_1.fastq	G27289.T24.1	T24	bladder carcinoma
CCLE-TCCSUP-RNA-08	Homo sapiens	TCCSUP	Caucasian	Female	67		SAMN10988046	bladder carcinoma	bladder urothelial carcinoma	BLCA	CCLE (Cancer cell line encyclopedia)	cell	P-MTAB-40181	Solexa-130857	RNA	PAIRED	TRANSCRIPTOMIC	RNA-Seq	cDNA	not strand specific	P-MTAB-40182	Broad Institute	1505102.WR33755.Solexa-130857.C1EBLACXX121222.P	sequencing assay	Illumina HiSeq 2000	202	NA	HG19_Broad_variant	G27217.TCCSUP.1.bam	C1EBLACXX121222.1.GTCTGATG_1.fastq	run_TCCSUP.1	C1EBLACXX121222.1.GTCTGATG_1.fastq	G27217.TCCSUP.1	TCCSUP	bladder carcinoma
CCLE-U-BLC1-RNA-08	Homo sapiens	U-BLC1	African American	Female	84		SAMN10987727	bladder carcinoma	bladder urothelial carcinoma	BLCA	CCLE (Cancer cell line encyclopedia)	cell	P-MTAB-40181	Solexa-139292	RNA	PAIRED	TRANSCRIPTOMIC	RNA-Seq	cDNA	not strand specific	P-MTAB-40182	Broad Institute	1505102.WR35193.Solexa-139292.C1K43ACXX130219.P	sequencing assay	Illumina HiSeq 2000	202	NA	HG19_Broad_variant	G30600.U-BLC1.1.bam	C1K43ACXX130219.3.TTAATCAG_1.fastq	run_U_BLC1.1	C1K43ACXX130219.3.TTAATCAG_1.fastq	G30600.U_BLC1.1	U-BLC1	bladder carcinoma
CCLE-UM-UC-1-RNA-08	Homo sapiens	UM-UC-1	African	Male	26		SAMN10988038	bladder carcinoma	bladder urothelial carcinoma	BLCA	CCLE (Cancer cell line encyclopedia)	cell	P-MTAB-40181	Solexa-139303	RNA	PAIRED	TRANSCRIPTOMIC	RNA-Seq	cDNA	not strand specific	P-MTAB-40182	Broad Institute	1505102.WR35193.Solexa-139303.C1K43ACXX130219.P	sequencing assay	Illumina HiSeq 2000	202	NA	HG19_Broad_variant	G30611.UM-UC-1.1.bam	C1K43ACXX130219.3.AGCATGGA_1.fastq	run_UM_UC_1.1	C1K43ACXX130219.3.AGCATGGA_1.fastq	G30611.UM_UC_1.1	UM-UC-1	bladder carcinoma
CCLE-UM-UC-3-RNA-08	Homo sapiens	UM-UC-3	Caucasian	Male	Unknown		SAMN10987601	bladder carcinoma	bladder urothelial carcinoma	BLCA	CCLE (Cancer cell line encyclopedia)	cell	P-MTAB-40181	Solexa-139275	RNA	PAIRED	TRANSCRIPTOMIC	RNA-Seq	cDNA	not strand specific	P-MTAB-40182	Broad Institute	1505102.WR35193.Solexa-139275.C1K43ACXX130219.P	sequencing assay	Illumina HiSeq 2000	202	NA	HG19_Broad_variant	G30584.UM-UC-3.1.bam	C1K43ACXX130219.3.CTGTAATC_1.fastq	run_UM_UC_3.1	C1K43ACXX130219.3.CTGTAATC_1.fastq	G30584.UM_UC_3.1	UM-UC-3	bladder carcinoma
CCLE-VM-CUB1-RNA-08	Homo sapiens	VM-CUB1	Unknown	Male	Unknown		SAMN10988492	bladder carcinoma	bladder urothelial carcinoma	BLCA	CCLE (Cancer cell line encyclopedia)	cell	P-MTAB-40181	Solexa-139322	RNA	PAIRED	TRANSCRIPTOMIC	RNA-Seq	cDNA	not strand specific	P-MTAB-40182	Broad Institute	1505102.WR35193.Solexa-139322.C1K43ACXX130219.P	sequencing assay	Illumina HiSeq 2000	202	NA	HG19_Broad_variant	G30630.VM-CUB1.3.bam	C1K43ACXX130219.3.GAACCTAG_1.fastq	run_VM_CUB1.3	C1K43ACXX130219.3.GAACCTAG_1.fastq	G30630.VM_CUB1.3	VM-CUB1	bladder carcinoma

## Sheet: Mus. urothelial ca. Demographic
ID	Population/ethnicity	Gender	Age at sampling
54	Caucasian	male	41
55	Caucasian	female	50
57	Caucasian	male	58
58	Caucasian	male	78
60	Caucasian	male	70
61	Caucasian	male	80
64	Caucasian	male	75
65	Caucasian	male	64
66	Caucasian	male	78
67	Caucasian	male	68
68	Caucasian	male	79
69	Caucasian	male	68
72	Caucasian	female	81
75	Caucasian	male	73
76	Caucasian	male	79
79	Caucasian	male	78
80	Caucasian	male	60
81	Caucasian	female	57
82	Caucasian	male	81
83	Caucasian	male	66
89	Caucasian	male	66
92	Caucasian	male	79
93	Caucasian	male	80
101	Caucasian	male	68
102	Caucasian	male	91
106	Caucasian	male	54
107	Caucasian	male	75
111	Caucasian	male	73
112	Caucasian	female	65
113	Caucasian	female	77
114	Caucasian	male	66
115	Caucasian	male	52
117	Caucasian	male	74
124	Caucasian	male	71
128	Caucasian	female	76
142	Caucasian	male	72
143	Caucasian	male	69
144	Caucasian	male	70
