# Supplementary material for: A genome-wide association study with tissue transcriptomics identifies genetic drivers for classic bladder exstrophy
Source: Commun Biol. 2022 Nov 9;5:1203. doi: 10.1038/s42003-022-04092-3 (PMC9646906; doi:10.1038/s42003-022-04092-3)
Supplement: Supplementary file 4 — Supplementary Data 2 [file 42003_2022_4092_MOESM4_ESM.xlsx]

## Sheet: RR
					GWAS1		GWAS2		Central		Italy		Spain		Sweden		UK		Meta analysis
SNP	Chr	Position (hg19)	risk/other	Info	RR	95%-CI	RR	95%-CI	RR	95%-CI	RR	95%-CI	RR	95%-CI	RR	95%-CI	RR	95%-CI	RR	95%-CI	P
			allele	score
rs1924557	1	82047934	T/C	0.93	2.49	(1.27-4.87)	1.98	(1.13-3.48)	3.76	(2.16-6.53)	2.03	(0.98-4.19)	3.51	(1.33-9.26)	1.23	(0.68-2.22)	5.00	(1.59-15.7)	2.35	(1.82-3.03)	6.65E-11
rs4426018	1	82048650	A/G	0.93	5.17	(1.81-14.8)	2.59	(1.24-5.41)	8.63	(3.36-22.2)	2.19	(0.97-4.92)	1.99	(0.74-5.31)	2.40	(0.94-6.11)	4.57	(1.15-18.2)	3.18	(2.24-4.52)	1.09E-10
rs7365544	1	155068748	C/A	1.00	1.26	(0.91-1.74)	1.73	(1.29-2.33)	1.50	(1.19-1.89)	1.37	(0.93-2.02)	1.48	(0.93-2.36)	1.74	(1.20-2.52)	1.02	(0.68-1.51)	1.45	(1.28-1.65)	5.04E-09
rs56112907	1	155070862	C/A	0.98	1.25	(0.90-1.73)	1.73	(1.29-2.33)	1.51	(1.19-1.91)	1.36	(0.91-2.02)	1.48	(0.92-2.38)	1.74	(1.20-2.53)	1.03	(0.69-1.53)	1.45	(1.28-1.65)	6.48E-09
rs10796938	1	155072055	C/A	0.98	1.25	(0.90-1.73)	1.73	(1.29-2.33)	1.50	(1.19-1.90)	1.36	(0.91-2.02)	1.48	(0.92-2.38)	1.74	(1.20-2.52)	1.03	(0.69-1.53)	1.45	(1.28-1.65)	6.90E-09
rs6427158	1	155074903	G/T	0.98	1.25	(0.90-1.73)	1.74	(1.29-2.34)	1.50	(1.19-1.90)	1.36	(0.91-2.02)	1.48	(0.92-2.38)	1.74	(1.20-2.52)	1.03	(0.69-1.53)	1.45	(1.28-1.65)	6.60E-09
rs11264312	1	155075888	T/C	0.98	1.25	(0.90-1.73)	1.74	(1.29-2.34)	1.51	(1.19-1.91)	1.36	(0.91-2.03)	1.48	(0.92-2.38)	1.75	(1.21-2.54)	1.03	(0.69-1.53)	1.46	(1.28-1.65)	5.57E-09
rs4625273	1	155076043	C/T	0.98	1.25	(0.90-1.73)	1.74	(1.29-2.34)	1.51	(1.19-1.91)	1.36	(0.91-2.02)	1.48	(0.92-2.38)	1.75	(1.21-2.54)	1.03	(0.69-1.53)	1.46	(1.28-1.65)	5.66E-09
1:155076505:A:G	1	155076505	A/G	0.98	1.25	(0.90-1.73)	1.75	(1.30-2.36)	1.48	(1.17-1.88)	1.35	(0.90-2.00)	1.47	(0.92-2.37)	1.73	(1.19-2.52)	1.04	(0.70-1.56)	1.45	(1.28-1.64)	9.44E-09
1:155076734:C:T	1	155076734	C/T	0.98	1.25	(0.90-1.74)	1.74	(1.29-2.34)	1.49	(1.18-1.88)	1.36	(0.91-2.03)	1.48	(0.92-2.38)	1.75	(1.21-2.54)	1.03	(0.69-1.53)	1.45	(1.28-1.65)	7.39E-09
1:155078423:C:G	1	155078423	C/G	0.98	1.25	(0.90-1.73)	1.74	(1.29-2.34)	1.50	(1.19-1.90)	1.36	(0.91-2.02)	1.48	(0.92-2.38)	1.75	(1.21-2.54)	1.03	(0.69-1.54)	1.45	(1.28-1.65)	5.75E-09
rs7368345	1	155080090	A/G	0.97	1.25	(0.90-1.73)	1.74	(1.29-2.34)	1.52	(1.20-1.93)	1.36	(0.91-2.04)	1.40	(0.87-2.25)	1.75	(1.21-2.54)	1.03	(0.69-1.55)	1.46	(1.28-1.65)	6.03E-09
1:155081940:T:C	1	155081940	T/C	0.97	1.25	(0.90-1.73)	1.74	(1.29-2.34)	1.52	(1.20-1.93)	1.37	(0.91-2.04)	1.40	(0.87-2.25)	1.71	(1.17-2.48)	1.03	(0.69-1.54)	1.45	(1.28-1.65)	7.98E-09
1:155082158:A:T	1	155082158	A/T	0.97	1.25	(0.90-1.73)	1.74	(1.29-2.34)	1.52	(1.20-1.93)	1.36	(0.91-2.04)	1.40	(0.87-2.25)	1.71	(1.17-2.48)	1.03	(0.69-1.54)	1.45	(1.28-1.65)	8.20E-09
rs7548955	1	155082298	T/C	0.97	1.25	(0.90-1.73)	1.74	(1.29-2.34)	1.52	(1.20-1.93)	1.36	(0.91-2.04)	1.40	(0.87-2.25)	1.71	(1.17-2.48)	1.03	(0.69-1.54)	1.45	(1.28-1.65)	7.89E-09
rs7546746	1	155082527	A/G	0.97	1.25	(0.90-1.73)	1.74	(1.29-2.34)	1.52	(1.20-1.93)	1.36	(0.91-2.04)	1.40	(0.87-2.25)	1.71	(1.17-2.48)	1.03	(0.69-1.54)	1.45	(1.28-1.65)	8.23E-09
rs11264318	1	155083717	A/T	0.97	1.25	(0.90-1.73)	1.74	(1.29-2.34)	1.51	(1.19-1.92)	1.37	(0.91-2.05)	1.41	(0.88-2.26)	1.71	(1.17-2.48)	1.03	(0.69-1.54)	1.45	(1.28-1.64)	9.38E-09
rs11264319	1	155083942	T/C	0.97	1.24	(0.90-1.73)	1.74	(1.29-2.34)	1.52	(1.20-1.93)	1.38	(0.92-2.06)	1.41	(0.87-2.26)	1.71	(1.18-2.48)	1.03	(0.69-1.54)	1.45	(1.28-1.65)	8.11E-09
rs11583762	1	155085270	A/G	0.97	1.24	(0.90-1.73)	1.74	(1.29-2.34)	1.51	(1.19-1.91)	1.38	(0.92-2.06)	1.44	(0.90-2.32)	1.71	(1.18-2.48)	1.03	(0.69-1.54)	1.45	(1.28-1.65)	7.77E-09
1:155087188:A:G	1	155087188	A/G	0.97	1.24	(0.90-1.72)	1.74	(1.29-2.34)	1.51	(1.19-1.91)	1.38	(0.92-2.06)	1.44	(0.90-2.32)	1.71	(1.18-2.48)	1.03	(0.69-1.54)	1.45	(1.28-1.65)	8.11E-09
1:155094271:T:C	1	155094271	T/C	0.96	1.44	(1.03-2.03)	1.68	(1.24-2.26)	1.40	(1.10-1.77)	1.47	(0.96-2.25)	1.31	(0.82-2.10)	1.62	(1.11-2.35)	1.05	(0.70-1.58)	1.44	(1.26-1.63)	3.76E-08
rs11264328	1	155095124	G/A	0.97	1.42	(1.01-1.99)	1.68	(1.24-2.27)	1.40	(1.11-1.78)	1.50	(0.98-2.30)	1.26	(0.79-2.03)	1.62	(1.11-2.35)	1.06	(0.71-1.61)	1.44	(1.26-1.63)	3.58E-08
rs11264329	1	155095158	A/G	0.97	1.42	(1.02-1.99)	1.68	(1.25-2.26)	1.41	(1.11-1.79)	1.50	(0.98-2.30)	1.26	(0.79-2.03)	1.62	(1.11-2.35)	1.06	(0.71-1.61)	1.44	(1.26-1.63)	3.27E-08
rs12040970	1	155095300	T/C	0.97	1.42	(1.01-1.99)	1.68	(1.25-2.26)	1.41	(1.11-1.79)	1.50	(0.98-2.30)	1.26	(0.79-2.03)	1.62	(1.11-2.35)	1.06	(0.71-1.61)	1.44	(1.26-1.63)	3.38E-08
rs9330263	1	155095601	A/G	0.97	1.42	(1.01-1.99)	1.68	(1.24-2.27)	1.41	(1.11-1.79)	1.50	(0.98-2.30)	1.26	(0.79-2.03)	1.62	(1.11-2.35)	1.06	(0.71-1.61)	1.44	(1.26-1.63)	3.40E-08
1:155100265:A:G	1	155100265	A/G	0.96	1.41	(1.01-1.98)	1.71	(1.26-2.31)	1.42	(1.11-1.80)	1.56	(1.01-2.40)	1.22	(0.76-1.95)	1.60	(1.10-2.33)	1.13	(0.75-1.71)	1.45	(1.28-1.65)	1.51E-08
1:155103147:C:A	1	155103147	C/A	0.95	1.39	(0.99-1.95)	1.69	(1.24-2.29)	1.50	(1.18-1.92)	1.53	(0.99-2.37)	1.05	(0.66-1.66)	1.64	(1.13-2.39)	1.11	(0.74-1.68)	1.45	(1.27-1.65)	2.21E-08
rs4390169	1	155106054	G/A	0.96	1.31	(0.94-1.82)	1.97	(1.45-2.67)	1.47	(1.16-1.87)	1.80	(1.16-2.78)	1.16	(0.73-1.85)	1.63	(1.13-2.36)	1.16	(0.77-1.74)	1.50	(1.32-1.71)	4.70E-10
rs4745	1	155106227	T/A	0.96	1.31	(0.94-1.82)	1.97	(1.45-2.67)	1.47	(1.16-1.87)	1.80	(1.16-2.78)	1.17	(0.73-1.86)	1.63	(1.13-2.36)	1.16	(0.77-1.74)	1.50	(1.32-1.71)	4.44E-10
rs7535292	1	155127749	T/C	0.98	1.28	(0.92-1.78)	1.88	(1.39-2.55)	1.45	(1.14-1.84)	1.73	(1.13-2.65)	1.28	(0.81-2.02)	1.54	(1.07-2.21)	1.15	(0.76-1.73)	1.48	(1.30-1.68)	2.13E-09
1:155128717:T:C	1	155128717	T/C	0.98	1.28	(0.92-1.77)	1.88	(1.39-2.55)	1.45	(1.14-1.84)	1.73	(1.13-2.65)	1.28	(0.81-2.02)	1.54	(1.07-2.21)	1.15	(0.76-1.73)	1.48	(1.30-1.68)	2.21E-09
1:155130391:G:A	1	155130391	G/A	0.98	1.25	(0.90-1.73)	1.82	(1.34-2.45)	1.47	(1.16-1.87)	1.74	(1.14-2.67)	1.26	(0.80-1.99)	1.50	(1.04-2.14)	1.16	(0.77-1.74)	1.46	(1.29-1.66)	4.37E-09
rs4460629	1	155135335	T/C	0.98	1.33	(0.96-1.83)	1.94	(1.43-2.63)	1.38	(1.09-1.74)	1.66	(1.09-2.53)	1.29	(0.82-2.04)	1.54	(1.07-2.20)	1.06	(0.71-1.59)	1.45	(1.28-1.65)	5.37E-09
rs12752585	1	155135406	G/A	0.98	1.33	(0.96-1.84)	1.94	(1.43-2.63)	1.38	(1.09-1.74)	1.66	(1.09-2.53)	1.29	(0.82-2.03)	1.54	(1.07-2.20)	1.06	(0.71-1.59)	1.45	(1.28-1.65)	5.66E-09
rs4971085	1	155138222	T/C	0.98	1.33	(0.96-1.84)	1.94	(1.43-2.63)	1.36	(1.08-1.71)	1.66	(1.09-2.53)	1.29	(0.82-2.03)	1.54	(1.07-2.20)	1.06	(0.71-1.59)	1.45	(1.28-1.64)	8.38E-09
rs11264337	1	155138450	C/T	0.98	1.33	(0.96-1.84)	1.94	(1.43-2.63)	1.36	(1.08-1.71)	1.66	(1.09-2.53)	1.29	(0.82-2.03)	1.54	(1.07-2.20)	1.06	(0.71-1.59)	1.45	(1.28-1.64)	8.08E-09
rs11264338	1	155138557	A/G	0.98	1.33	(0.96-1.84)	1.94	(1.43-2.63)	1.36	(1.08-1.71)	1.66	(1.09-2.53)	1.29	(0.82-2.03)	1.54	(1.07-2.20)	1.06	(0.71-1.59)	1.45	(1.28-1.64)	8.08E-09
rs7556304	1	155139509	T/C	0.98	1.33	(0.96-1.84)	1.94	(1.43-2.63)	1.36	(1.08-1.71)	1.66	(1.09-2.53)	1.29	(0.82-2.03)	1.53	(1.07-2.19)	1.06	(0.71-1.59)	1.45	(1.28-1.64)	8.35E-09
1:155140027:T:C	1	155140027	T/C	0.93	1.33	(0.95-1.84)	1.91	(1.40-2.60)	1.39	(1.09-1.76)	1.80	(1.16-2.79)	1.26	(0.79-1.99)	1.62	(1.13-2.33)	1.10	(0.73-1.66)	1.47	(1.29-1.67)	3.51E-09
rs11264339	1	155140648	C/T	0.98	1.33	(0.96-1.84)	1.94	(1.43-2.63)	1.36	(1.08-1.71)	1.66	(1.09-2.53)	1.29	(0.82-2.03)	1.53	(1.07-2.19)	1.06	(0.71-1.59)	1.45	(1.28-1.64)	8.35E-09
rs4421576	1	155142210	A/G	0.98	1.32	(0.96-1.83)	1.94	(1.43-2.63)	1.36	(1.08-1.71)	1.66	(1.09-2.53)	1.29	(0.82-2.03)	1.53	(1.07-2.19)	1.07	(0.71-1.60)	1.45	(1.27-1.64)	9.12E-09
rs4276914	1	155142229	G/A	0.98	1.32	(0.96-1.83)	1.95	(1.44-2.65)	1.36	(1.08-1.71)	1.66	(1.09-2.53)	1.29	(0.82-2.03)	1.53	(1.07-2.19)	1.07	(0.71-1.60)	1.45	(1.28-1.64)	8.64E-09
1:155142883:T:A	1	155142883	T/A	0.98	1.33	(0.96-1.83)	1.95	(1.44-2.65)	1.36	(1.08-1.72)	1.66	(1.09-2.53)	1.29	(0.82-2.03)	1.53	(1.07-2.19)	1.07	(0.71-1.60)	1.45	(1.28-1.64)	8.58E-09
rs4971089	1	155142927	A/G	0.98	1.33	(0.96-1.83)	1.95	(1.44-2.65)	1.36	(1.08-1.72)	1.66	(1.09-2.53)	1.29	(0.82-2.03)	1.53	(1.07-2.19)	1.07	(0.71-1.60)	1.45	(1.28-1.64)	8.57E-09
rs11708430	3	137533273	G/A	0.98	1.64	(1.10-2.45)	1.57	(1.14-2.17)	1.37	(1.04-1.79)	1.92	(1.19-3.08)	2.05	(1.23-3.39)	1.72	(1.12-2.62)	1.81	(1.16-2.84)	1.62	(1.40-1.87)	4.71E-11
rs75603057	3	137535183	G/A	0.98	1.63	(1.09-2.43)	1.58	(1.14-2.18)	1.36	(1.04-1.78)	1.91	(1.19-3.08)	2.20	(1.32-3.66)	1.77	(1.16-2.71)	1.79	(1.14-2.80)	1.63	(1.41-1.88)	3.06E-11
rs78968891	3	137535316	G/A	0.98	1.63	(1.09-2.43)	1.58	(1.14-2.18)	1.36	(1.04-1.78)	1.91	(1.19-3.08)	2.20	(1.32-3.66)	1.77	(1.16-2.71)	1.79	(1.14-2.80)	1.63	(1.41-1.88)	3.08E-11
rs11712711	3	137535437	A/G	0.98	1.63	(1.09-2.43)	1.58	(1.14-2.18)	1.36	(1.04-1.78)	1.91	(1.19-3.08)	2.20	(1.32-3.66)	1.78	(1.16-2.72)	1.79	(1.14-2.80)	1.63	(1.41-1.88)	2.99E-11
rs11720539	3	137535491	G/A	0.98	1.63	(1.09-2.43)	1.58	(1.14-2.18)	1.36	(1.04-1.78)	1.91	(1.19-3.08)	2.20	(1.32-3.66)	1.78	(1.16-2.72)	1.79	(1.14-2.80)	1.63	(1.41-1.88)	2.99E-11
rs79327313	3	137536024	G/A	0.98	1.63	(1.09-2.44)	1.56	(1.13-2.15)	1.38	(1.06-1.81)	1.91	(1.19-3.08)	2.20	(1.32-3.66)	1.69	(1.10-2.58)	1.80	(1.15-2.82)	1.62	(1.41-1.87)	3.65E-11
rs79813234	3	137538325	C/T	0.98	1.63	(1.09-2.43)	1.59	(1.15-2.19)	1.35	(1.03-1.76)	1.95	(1.21-3.13)	2.24	(1.35-3.74)	1.82	(1.19-2.78)	1.77	(1.13-2.77)	1.63	(1.42-1.89)	1.90E-11
rs79410983	3	137538956	A/T	0.98	2.02	(1.39-2.94)	1.31	(0.97-1.77)	1.38	(1.07-1.78)	1.89	(1.23-2.90)	2.80	(1.74-4.49)	1.64	(1.11-2.41)	1.95	(1.28-2.96)	1.65	(1.45-1.89)	1.44E-13
3:137539139:G:C	3	137539139	C/G	0.98	2.02	(1.39-2.94)	1.31	(0.97-1.77)	1.38	(1.07-1.78)	1.89	(1.23-2.89)	2.80	(1.74-4.49)	1.64	(1.11-2.41)	1.95	(1.28-2.96)	1.65	(1.45-1.89)	1.47E-13
3:137539728:C:A	3	137539728	A/C	0.98	2.03	(1.40-2.95)	1.29	(0.96-1.74)	1.40	(1.09-1.80)	1.87	(1.22-2.87)	2.80	(1.74-4.49)	1.56	(1.06-2.31)	1.96	(1.29-2.98)	1.65	(1.44-1.88)	2.25E-13
rs1442586	3	137540447	T/C	0.98	2.04	(1.41-2.96)	1.29	(0.96-1.74)	1.40	(1.09-1.80)	1.83	(1.20-2.80)	2.80	(1.74-4.49)	1.56	(1.06-2.31)	1.96	(1.29-2.98)	1.64	(1.44-1.88)	2.59E-13
rs1442587	3	137540478	G/A	0.98	2.04	(1.41-2.96)	1.29	(0.96-1.74)	1.40	(1.09-1.80)	1.83	(1.20-2.80)	2.80	(1.74-4.49)	1.56	(1.06-2.31)	1.96	(1.29-2.98)	1.64	(1.44-1.88)	2.58E-13
rs112974687	3	137541344	A/G	0.98	2.08	(1.44-3.02)	1.29	(0.96-1.74)	1.40	(1.09-1.80)	1.82	(1.19-2.78)	2.80	(1.74-4.49)	1.56	(1.06-2.31)	1.96	(1.29-2.97)	1.65	(1.44-1.88)	2.16E-13
rs16847528	3	137541603	C/T	0.98	2.08	(1.43-3.01)	1.31	(0.97-1.77)	1.38	(1.07-1.78)	1.81	(1.18-2.78)	2.81	(1.74-4.51)	1.64	(1.11-2.42)	1.95	(1.28-2.96)	1.65	(1.45-1.89)	1.52E-13
rs60049271	3	137541802	T/C	0.98	2.08	(1.44-3.02)	1.29	(0.96-1.74)	1.40	(1.09-1.80)	1.81	(1.18-2.78)	2.80	(1.74-4.49)	1.57	(1.06-2.31)	1.96	(1.29-2.97)	1.65	(1.44-1.88)	2.08E-13
rs74335504	3	137541858	C/A	0.99	2.08	(1.43-3.01)	1.31	(0.97-1.77)	1.37	(1.06-1.76)	1.81	(1.18-2.78)	2.82	(1.75-4.52)	1.67	(1.14-2.46)	1.93	(1.27-2.92)	1.65	(1.45-1.89)	1.44E-13
rs58623500	3	137542284	A/G	0.99	2.08	(1.44-3.02)	1.29	(0.96-1.74)	1.39	(1.08-1.79)	1.81	(1.19-2.78)	2.81	(1.75-4.52)	1.59	(1.08-2.35)	1.94	(1.28-2.94)	1.65	(1.44-1.88)	2.04E-13
rs75200153	3	137542869	C/T	0.99	2.05	(1.41-2.98)	1.32	(0.97-1.78)	1.41	(1.09-1.82)	1.83	(1.20-2.80)	2.82	(1.76-4.52)	1.67	(1.13-2.46)	1.97	(1.29-2.99)	1.67	(1.46-1.91)	5.03E-14
3:137542877:T:G	3	137542877	G/T	0.99	2.05	(1.41-2.98)	1.32	(0.97-1.78)	1.41	(1.09-1.82)	1.83	(1.20-2.80)	2.82	(1.75-4.52)	1.67	(1.13-2.46)	1.97	(1.29-2.99)	1.67	(1.46-1.91)	4.95E-14
rs16847532	3	137542953	G/A	0.99	2.06	(1.42-2.98)	1.31	(0.97-1.78)	1.41	(1.09-1.82)	1.83	(1.19-2.79)	2.81	(1.75-4.52)	1.68	(1.14-2.47)	1.96	(1.29-2.98)	1.67	(1.46-1.91)	5.16E-14
rs11706822	3	137543903	T/C	1.00	1.66	(1.12-2.48)	1.57	(1.14-2.18)	1.41	(1.08-1.83)	1.85	(1.17-2.94)	2.26	(1.37-3.73)	1.77	(1.16-2.70)	1.77	(1.13-2.77)	1.65	(1.43-1.90)	6.73E-12
rs11710985	3	137543978	C/T	0.99	1.66	(1.11-2.47)	1.60	(1.16-2.22)	1.38	(1.06-1.81)	1.87	(1.17-3.00)	2.28	(1.37-3.78)	1.87	(1.22-2.85)	1.77	(1.13-2.77)	1.66	(1.43-1.91)	5.53E-12
rs11717680	3	137544853	A/C	0.99	1.71	(1.15-2.54)	1.59	(1.15-2.20)	1.39	(1.06-1.82)	1.90	(1.19-3.04)	2.28	(1.37-3.78)	1.77	(1.16-2.72)	1.83	(1.16-2.87)	1.66	(1.44-1.92)	4.37E-12
rs11706652	3	137549284	G/C	0.99	1.69	(1.13-2.51)	1.62	(1.17-2.24)	1.36	(1.04-1.78)	1.93	(1.21-3.08)	2.28	(1.37-3.78)	1.87	(1.22-2.86)	1.81	(1.15-2.84)	1.67	(1.44-1.92)	3.28E-12
rs11714494	3	137549661	G/A	0.99	1.69	(1.13-2.51)	1.62	(1.17-2.24)	1.36	(1.04-1.78)	1.96	(1.22-3.12)	2.28	(1.37-3.78)	1.87	(1.22-2.86)	1.81	(1.15-2.84)	1.67	(1.44-1.93)	2.80E-12
rs78620207	3	137549914	A/G	0.99	2.08	(1.44-3.02)	1.33	(0.98-1.80)	1.39	(1.08-1.79)	1.91	(1.25-2.91)	2.82	(1.76-4.52)	1.67	(1.14-2.46)	1.99	(1.31-3.03)	1.68	(1.47-1.92)	2.50E-14
rs80215221	3	137550420	G/A	0.99	2.08	(1.44-3.02)	1.33	(0.98-1.80)	1.39	(1.08-1.79)	1.89	(1.24-2.89)	2.82	(1.76-4.52)	1.70	(1.16-2.51)	1.99	(1.31-3.03)	1.68	(1.47-1.92)	2.26E-14
3:137552109:T:G	3	137552109	G/T	1.00	2.09	(1.44-3.02)	1.31	(0.97-1.77)	1.41	(1.09-1.81)	1.88	(1.24-2.84)	2.79	(1.75-4.45)	1.62	(1.10-2.39)	1.99	(1.31-3.02)	1.67	(1.46-1.91)	3.03E-14
rs11717556	3	137557843	G/A	0.99	1.68	(1.13-2.51)	1.59	(1.15-2.20)	1.38	(1.06-1.81)	1.94	(1.22-3.11)	2.25	(1.35-3.73)	1.79	(1.17-2.74)	1.82	(1.16-2.85)	1.66	(1.43-1.91)	5.65E-12
rs11714909	3	137558741	C/T	0.99	2.08	(1.43-3.02)	1.31	(0.97-1.77)	1.41	(1.10-1.81)	1.88	(1.23-2.88)	2.79	(1.74-4.49)	1.61	(1.09-2.38)	2.00	(1.32-3.04)	1.67	(1.46-1.91)	4.78E-14
rs11711653	3	137558922	T/C	0.99	2.08	(1.43-3.02)	1.31	(0.97-1.77)	1.41	(1.10-1.82)	1.88	(1.23-2.88)	2.80	(1.74-4.49)	1.58	(1.07-2.33)	2.00	(1.32-3.05)	1.67	(1.46-1.90)	5.91E-14
rs2345977	3	137559006	C/T	0.96	1.82	(1.31-2.55)	1.08	(0.81-1.43)	1.26	(0.99-1.59)	1.54	(1.03-2.30)	1.78	(1.12-2.82)	1.27	(0.89-1.83)	2.36	(1.55-3.60)	1.42	(1.26-1.61)	3.32E-08
rs12497610	3	137560206	A/G	0.96	1.83	(1.31-2.57)	1.08	(0.81-1.43)	1.26	(1.00-1.59)	1.54	(1.03-2.30)	1.78	(1.12-2.83)	1.25	(0.87-1.80)	2.37	(1.55-3.61)	1.42	(1.26-1.61)	3.34E-08
3:137562823:G:A	3	137562823	G/A	0.96	1.83	(1.31-2.57)	1.08	(0.81-1.43)	1.26	(1.00-1.59)	1.54	(1.03-2.30)	1.78	(1.12-2.83)	1.26	(0.87-1.81)	2.37	(1.56-3.61)	1.42	(1.26-1.61)	3.19E-08
rs6449538	5	50582954	T/C	0.98	1.61	(1.10-2.35)	1.96	(1.45-2.65)	1.42	(1.10-1.83)	1.27	(0.80-2.01)	1.45	(0.88-2.41)	1.84	(1.22-2.75)	1.80	(1.17-2.77)	1.61	(1.41-1.85)	7.34E-12
rs12521818	5	50583089	T/C	0.98	1.79	(1.23-2.62)	2.04	(1.51-2.76)	1.47	(1.14-1.90)	1.30	(0.81-2.08)	1.51	(0.91-2.50)	2.03	(1.35-3.06)	2.08	(1.35-3.21)	1.72	(1.50-1.97)	9.31E-15
rs4141541	5	50584237	C/T	0.95	1.43	(1.03-1.98)	2.13	(1.59-2.85)	1.39	(1.10-1.75)	1.90	(1.26-2.87)	1.88	(1.14-3.09)	1.90	(1.28-2.83)	1.45	(0.95-2.22)	1.65	(1.45-1.87)	1.37E-14
rs9291732	5	50584783	G/C	0.98	1.90	(1.30-2.76)	2.05	(1.52-2.77)	1.47	(1.14-1.90)	1.30	(0.81-2.08)	1.51	(0.91-2.50)	2.09	(1.39-3.16)	2.07	(1.34-3.20)	1.74	(1.52-1.99)	2.39E-15
rs1354180	5	50587894	A/G	0.98	1.98	(1.34-2.91)	1.72	(1.25-2.37)	1.32	(1.01-1.73)	1.41	(0.86-2.31)	1.38	(0.81-2.36)	1.94	(1.24-3.01)	2.24	(1.45-3.45)	1.64	(1.42-1.90)	1.43E-11
rs6449541	5	50588359	T/C	0.99	1.85	(1.27-2.70)	2.05	(1.52-2.77)	1.47	(1.14-1.90)	1.29	(0.81-2.06)	1.50	(0.91-2.48)	2.10	(1.39-3.17)	2.08	(1.35-3.21)	1.73	(1.51-1.99)	3.06E-15
rs6449543	5	50590024	C/T	0.99	1.58	(1.11-2.26)	2.22	(1.66-2.97)	1.38	(1.09-1.75)	1.42	(0.94-2.17)	1.57	(0.98-2.54)	1.85	(1.24-2.78)	1.61	(1.05-2.46)	1.64	(1.44-1.87)	9.27E-14
5:50590195:G:T	5	50590195	T/G	0.96	1.58	(1.13-2.21)	2.26	(1.69-3.03)	1.38	(1.09-1.73)	2.01	(1.33-3.03)	1.82	(1.11-2.99)	1.98	(1.33-2.95)	1.54	(1.01-2.35)	1.71	(1.51-1.94)	1.41E-16
rs10052407	5	50591476	T/C	0.99	1.84	(1.26-2.69)	2.05	(1.52-2.76)	1.47	(1.14-1.89)	1.29	(0.81-2.05)	1.50	(0.91-2.48)	2.09	(1.38-3.15)	2.09	(1.35-3.22)	1.73	(1.51-1.98)	3.70E-15
rs1501987	5	50591998	T/C	0.99	1.58	(1.11-2.26)	2.15	(1.61-2.88)	1.40	(1.10-1.77)	1.39	(0.92-2.12)	1.65	(1.02-2.68)	1.79	(1.20-2.69)	1.64	(1.07-2.51)	1.63	(1.43-1.86)	1.63E-13
rs10939913	5	50592825	C/G	0.99	1.66	(1.16-2.38)	2.24	(1.67-2.99)	1.45	(1.14-1.84)	1.44	(0.94-2.21)	1.70	(1.05-2.75)	1.90	(1.27-2.85)	1.83	(1.19-2.81)	1.71	(1.50-1.95)	7.83E-16
rs7711781	5	50593076	T/C	0.99	1.84	(1.26-2.69)	2.05	(1.52-2.77)	1.47	(1.14-1.89)	1.29	(0.81-2.06)	1.50	(0.91-2.48)	2.09	(1.38-3.15)	2.09	(1.35-3.22)	1.73	(1.51-1.98)	3.63E-15
rs1501985	5	50595433	C/T	0.96	1.60	(1.15-2.24)	2.19	(1.64-2.93)	1.38	(1.10-1.74)	2.05	(1.36-3.09)	1.86	(1.14-3.04)	1.92	(1.29-2.84)	1.56	(1.02-2.38)	1.71	(1.50-1.94)	1.48E-16
rs17398816	5	50595723	T/C	0.99	1.91	(1.31-2.78)	2.06	(1.53-2.78)	1.47	(1.14-1.90)	1.30	(0.82-2.06)	1.50	(0.91-2.48)	2.09	(1.38-3.15)	2.09	(1.36-3.22)	1.74	(1.52-1.99)	1.66E-15
rs17339448	5	50596500	G/A	0.95	2.11	(1.31-3.40)	2.13	(1.45-3.12)	1.29	(0.90-1.85)	1.36	(0.72-2.55)	1.08	(0.54-2.15)	2.62	(1.53-4.48)	2.34	(1.39-3.96)	1.79	(1.49-2.14)	3.25E-10
5:50596639:A:T	5	50596639	T/A	0.99	1.90	(1.30-2.76)	2.05	(1.52-2.77)	1.47	(1.14-1.89)	1.29	(0.81-2.05)	1.50	(0.91-2.48)	2.09	(1.38-3.15)	2.09	(1.35-3.21)	1.74	(1.51-1.99)	2.27E-15
rs2033237	5	50596784	C/T	1.00	1.62	(1.14-2.32)	2.15	(1.61-2.88)	1.39	(1.10-1.76)	1.39	(0.91-2.10)	1.64	(1.01-2.65)	1.81	(1.21-2.71)	1.64	(1.08-2.51)	1.63	(1.44-1.86)	1.06E-13
5:50598539:T:C	5	50598539	C/T	0.99	1.58	(1.11-2.26)	2.15	(1.61-2.88)	1.40	(1.10-1.77)	1.38	(0.91-2.11)	1.65	(1.02-2.67)	1.81	(1.21-2.72)	1.64	(1.08-2.51)	1.63	(1.43-1.86)	1.60E-13
rs16878735	5	50598614	T/A	0.99	1.85	(1.27-2.69)	2.05	(1.52-2.77)	1.47	(1.14-1.89)	1.29	(0.81-2.05)	1.50	(0.91-2.48)	2.09	(1.38-3.15)	2.09	(1.36-3.22)	1.73	(1.51-1.98)	3.42E-15
rs55867625	5	50599470	G/A	0.96	1.91	(1.29-2.81)	2.10	(1.54-2.85)	1.48	(1.14-1.92)	1.30	(0.81-2.09)	1.54	(0.92-2.57)	2.02	(1.33-3.05)	2.10	(1.34-3.29)	1.75	(1.52-2.01)	5.80E-15
rs72761990	5	50599662	A/G	0.99	1.84	(1.26-2.69)	2.05	(1.52-2.77)	1.47	(1.14-1.89)	1.29	(0.81-2.05)	1.50	(0.91-2.48)	2.09	(1.38-3.15)	2.09	(1.36-3.22)	1.73	(1.51-1.98)	3.58E-15
rs10066412	5	50600177	T/A	0.96	1.57	(1.12-2.19)	2.19	(1.64-2.93)	1.38	(1.10-1.74)	2.04	(1.35-3.08)	1.86	(1.14-3.05)	1.92	(1.29-2.84)	1.56	(1.02-2.39)	1.70	(1.50-1.93)	2.10E-16
5:50601746:T:C	5	50601746	C/T	0.99	1.54	(1.08-2.20)	2.17	(1.62-2.91)	1.40	(1.10-1.77)	1.40	(0.92-2.13)	1.65	(1.01-2.67)	1.84	(1.23-2.76)	1.67	(1.10-2.55)	1.64	(1.44-1.86)	1.21E-13
5:50603530:G:A	5	50603530	A/G	0.99	1.85	(1.27-2.70)	2.05	(1.52-2.76)	1.47	(1.14-1.89)	1.29	(0.81-2.05)	1.50	(0.91-2.48)	2.09	(1.38-3.15)	2.09	(1.36-3.21)	1.73	(1.51-1.98)	3.52E-15
rs9291739	5	50608685	A/G	0.99	1.84	(1.26-2.69)	2.05	(1.52-2.76)	1.47	(1.14-1.89)	1.29	(0.81-2.05)	1.50	(0.91-2.48)	2.09	(1.38-3.15)	2.09	(1.36-3.22)	1.73	(1.51-1.98)	3.54E-15
rs11745678	5	50609478	G/C	0.99	1.85	(1.27-2.70)	2.04	(1.51-2.75)	1.47	(1.14-1.89)	1.29	(0.81-2.05)	1.50	(0.91-2.48)	2.09	(1.38-3.15)	2.09	(1.36-3.22)	1.73	(1.51-1.98)	3.87E-15
rs10037647	5	50612122	T/G	0.99	1.76	(1.21-2.56)	1.94	(1.44-2.62)	1.41	(1.10-1.81)	1.23	(0.78-1.94)	1.42	(0.86-2.35)	1.95	(1.29-2.92)	1.85	(1.21-2.83)	1.63	(1.42-1.87)	1.56E-12
rs10036382	5	50612558	C/T	0.99	1.58	(1.11-2.26)	2.15	(1.61-2.88)	1.43	(1.13-1.81)	1.40	(0.92-2.13)	1.65	(1.02-2.68)	1.83	(1.22-2.75)	1.67	(1.10-2.55)	1.65	(1.45-1.88)	4.26E-14
5:50612579:T:C	5	50612579	C/T	0.99	1.80	(1.24-2.62)	1.94	(1.44-2.62)	1.41	(1.09-1.81)	1.23	(0.78-1.94)	1.42	(0.86-2.35)	1.95	(1.29-2.92)	1.85	(1.21-2.83)	1.64	(1.43-1.87)	1.05E-12
rs10059280	5	50612871	A/G	0.99	1.89	(1.30-2.76)	2.04	(1.51-2.75)	1.47	(1.14-1.89)	1.29	(0.81-2.05)	1.50	(0.91-2.48)	2.09	(1.38-3.15)	2.08	(1.35-3.21)	1.73	(1.51-1.99)	2.68E-15
rs876510	5	50617759	T/C	0.99	1.81	(1.24-2.63)	1.94	(1.44-2.62)	1.42	(1.11-1.82)	1.22	(0.77-1.92)	1.41	(0.85-2.34)	1.96	(1.30-2.95)	1.86	(1.21-2.84)	1.64	(1.43-1.88)	7.72E-13
rs963194	5	50618895	G/C	0.99	1.90	(1.30-2.77)	2.10	(1.55-2.86)	1.43	(1.11-1.86)	1.27	(0.79-2.03)	1.54	(0.94-2.54)	2.16	(1.42-3.27)	2.08	(1.33-3.25)	1.74	(1.51-2.00)	5.32E-15
rs963195	5	50618929	G/C	0.99	1.90	(1.31-2.77)	2.04	(1.51-2.76)	1.49	(1.16-1.91)	1.29	(0.81-2.05)	1.50	(0.91-2.47)	2.09	(1.38-3.14)	2.08	(1.35-3.21)	1.74	(1.52-1.99)	1.49E-15
5:50619895:C:A	5	50619895	A/C	0.99	1.88	(1.29-2.73)	2.04	(1.51-2.75)	1.50	(1.17-1.93)	1.28	(0.81-2.04)	1.50	(0.91-2.47)	2.09	(1.38-3.15)	2.08	(1.35-3.20)	1.74	(1.52-1.99)	1.41E-15
rs10038557	5	50620779	C/T	0.99	1.87	(1.28-2.72)	2.04	(1.51-2.75)	1.50	(1.17-1.93)	1.27	(0.80-2.02)	1.47	(0.89-2.43)	2.09	(1.38-3.14)	2.08	(1.35-3.20)	1.73	(1.51-1.99)	2.22E-15
5:50622094:C:T	5	50622094	T/C	0.99	1.87	(1.28-2.72)	2.04	(1.51-2.75)	1.50	(1.17-1.93)	1.28	(0.81-2.04)	1.50	(0.91-2.46)	2.09	(1.38-3.14)	2.08	(1.35-3.20)	1.74	(1.52-1.99)	1.65E-15
rs2217314	5	50622582	C/T	0.99	1.87	(1.29-2.72)	2.04	(1.51-2.75)	1.50	(1.17-1.93)	1.28	(0.81-2.04)	1.50	(0.91-2.46)	2.09	(1.38-3.15)	2.08	(1.35-3.20)	1.74	(1.52-1.99)	1.61E-15
rs2405154	5	50625038	G/A	0.97	1.61	(1.15-2.24)	2.25	(1.68-3.01)	1.40	(1.12-1.76)	1.99	(1.32-2.99)	1.83	(1.12-2.99)	1.90	(1.28-2.81)	1.56	(1.02-2.38)	1.72	(1.51-1.95)	6.72E-17
rs10077073	5	50631992	A/G	0.99	1.86	(1.28-2.71)	2.06	(1.53-2.78)	1.50	(1.17-1.92)	1.26	(0.79-2.00)	1.46	(0.88-2.41)	2.09	(1.38-3.14)	2.07	(1.34-3.18)	1.73	(1.51-1.98)	2.34E-15
rs10039627	5	50632050	T/C	0.99	1.87	(1.29-2.72)	2.03	(1.50-2.75)	1.50	(1.17-1.93)	1.28	(0.81-2.04)	1.50	(0.91-2.46)	2.09	(1.38-3.14)	2.08	(1.35-3.20)	1.74	(1.52-1.99)	1.80E-15
rs6449584	5	50632719	C/T	0.94	1.30	(0.93-1.83)	2.44	(1.76-3.38)	1.33	(1.05-1.69)	1.79	(1.17-2.73)	1.68	(1.02-2.76)	2.06	(1.34-3.17)	1.34	(0.87-2.08)	1.60	(1.40-1.83)	4.99E-12
rs10040324	5	50632741	A/C	0.99	1.87	(1.29-2.72)	2.03	(1.50-2.75)	1.50	(1.17-1.93)	1.28	(0.81-2.04)	1.50	(0.91-2.46)	2.09	(1.38-3.14)	2.08	(1.35-3.20)	1.74	(1.52-1.99)	1.80E-15
rs6449585	5	50632997	G/A	0.97	1.61	(1.15-2.24)	2.24	(1.67-2.99)	1.40	(1.12-1.76)	1.98	(1.32-2.99)	1.83	(1.12-2.99)	1.95	(1.32-2.89)	1.56	(1.02-2.38)	1.72	(1.52-1.95)	5.23E-17
rs6414788	5	50634777	C/T	0.97	1.61	(1.15-2.24)	2.24	(1.67-2.99)	1.40	(1.12-1.76)	1.98	(1.32-2.99)	1.83	(1.12-2.99)	1.95	(1.32-2.89)	1.56	(1.02-2.38)	1.72	(1.52-1.95)	5.16E-17
5:50634836:T:A	5	50634836	A/T	0.97	1.61	(1.15-2.24)	2.25	(1.68-3.01)	1.40	(1.12-1.76)	1.98	(1.32-2.99)	1.83	(1.12-2.99)	1.90	(1.28-2.81)	1.56	(1.02-2.38)	1.72	(1.51-1.95)	6.67E-17
rs6449586	5	50634878	T/C	0.94	1.31	(0.93-1.83)	2.46	(1.77-3.41)	1.33	(1.05-1.69)	1.78	(1.16-2.72)	1.68	(1.02-2.76)	1.99	(1.29-3.05)	1.35	(0.87-2.10)	1.60	(1.40-1.83)	5.62E-12
rs10037522	5	50635643	C/A	0.97	1.61	(1.15-2.24)	2.25	(1.68-3.01)	1.40	(1.12-1.76)	1.98	(1.32-2.99)	1.83	(1.12-2.99)	1.90	(1.28-2.81)	1.56	(1.02-2.38)	1.72	(1.51-1.95)	6.53E-17
rs9291750	5	50636521	G/T	1.00	1.87	(1.29-2.71)	2.02	(1.50-2.73)	1.50	(1.17-1.92)	1.29	(0.81-2.03)	1.50	(0.91-2.46)	2.12	(1.41-3.18)	2.08	(1.35-3.19)	1.74	(1.52-1.99)	1.28E-15
rs7702670	5	50636650	T/C	0.97	1.61	(1.15-2.24)	2.25	(1.68-3.00)	1.40	(1.12-1.76)	1.98	(1.32-2.99)	1.83	(1.12-2.98)	1.90	(1.28-2.81)	1.56	(1.02-2.38)	1.72	(1.51-1.95)	6.22E-17
rs10067551	5	50640597	C/A	0.96	1.69	(1.20-2.38)	2.13	(1.59-2.85)	1.35	(1.08-1.70)	1.98	(1.31-2.99)	1.79	(1.09-2.92)	2.05	(1.38-3.06)	1.54	(1.01-2.36)	1.70	(1.50-1.93)	3.62E-16
5:50644455:C:G	5	50644455	G/C	0.96	1.61	(1.15-2.25)	2.24	(1.67-2.99)	1.42	(1.13-1.78)	1.98	(1.32-2.99)	1.82	(1.12-2.98)	1.83	(1.24-2.70)	1.55	(1.01-2.37)	1.71	(1.51-1.94)	9.48E-17
5:50645956:A:G	5	50645956	G/A	0.99	1.86	(1.28-2.71)	2.03	(1.50-2.74)	1.50	(1.17-1.93)	1.29	(0.82-2.06)	1.50	(0.91-2.46)	2.13	(1.42-3.20)	2.08	(1.35-3.21)	1.74	(1.52-1.99)	1.37E-15
rs9687742	5	50647350	C/T	0.96	1.61	(1.15-2.25)	2.22	(1.66-2.97)	1.41	(1.13-1.78)	1.98	(1.32-2.99)	1.83	(1.12-2.98)	1.88	(1.27-2.77)	1.56	(1.02-2.38)	1.72	(1.51-1.95)	6.79E-17
5:50647670:C:T	5	50647670	T/C	0.99	1.86	(1.28-2.71)	2.03	(1.50-2.74)	1.50	(1.17-1.93)	1.30	(0.82-2.06)	1.50	(0.91-2.46)	2.13	(1.42-3.20)	2.08	(1.35-3.21)	1.74	(1.52-1.99)	1.33E-15
rs144781991	5	50649357	T/G	0.99	1.90	(1.30-2.77)	2.05	(1.51-2.77)	1.51	(1.18-1.94)	1.30	(0.82-2.07)	1.49	(0.90-2.46)	2.10	(1.39-3.17)	2.07	(1.34-3.21)	1.75	(1.52-2.00)	1.14E-15
rs6867206	5	50652694	C/T	0.96	1.63	(1.17-2.28)	2.24	(1.67-2.99)	1.43	(1.14-1.80)	1.98	(1.32-2.99)	1.82	(1.12-2.98)	1.82	(1.24-2.70)	1.56	(1.02-2.38)	1.72	(1.52-1.96)	4.81E-17
rs6881501	5	50652823	A/G	0.96	1.63	(1.16-2.27)	2.24	(1.67-2.99)	1.43	(1.14-1.80)	1.98	(1.32-2.99)	1.83	(1.12-2.98)	1.82	(1.24-2.70)	1.56	(1.02-2.38)	1.72	(1.52-1.96)	4.88E-17
5:50653635:T:C	5	50653635	C/T	0.96	1.61	(1.15-2.25)	2.25	(1.68-3.01)	1.42	(1.13-1.79)	1.98	(1.32-2.98)	1.82	(1.12-2.98)	1.92	(1.29-2.85)	1.57	(1.03-2.40)	1.73	(1.52-1.96)	3.48E-17
rs9291757	5	50653781	A/G	0.99	1.85	(1.27-2.69)	2.03	(1.50-2.74)	1.52	(1.19-1.96)	1.29	(0.82-2.06)	1.50	(0.91-2.46)	2.08	(1.37-3.14)	2.08	(1.35-3.21)	1.74	(1.52-1.99)	1.46E-15
rs10055766	5	50654382	G/A	0.99	1.85	(1.27-2.69)	2.02	(1.50-2.73)	1.52	(1.19-1.96)	1.30	(0.82-2.06)	1.50	(0.91-2.46)	2.09	(1.38-3.15)	2.08	(1.35-3.21)	1.74	(1.52-1.99)	1.52E-15
rs2897069	5	50654438	G/A	0.99	1.85	(1.27-2.69)	2.02	(1.50-2.73)	1.52	(1.19-1.96)	1.30	(0.82-2.06)	1.50	(0.91-2.46)	2.09	(1.38-3.15)	2.08	(1.35-3.21)	1.74	(1.52-1.99)	1.49E-15
rs9291760	5	50655574	T/C	0.99	1.85	(1.27-2.69)	2.03	(1.50-2.74)	1.52	(1.19-1.96)	1.30	(0.82-2.07)	1.50	(0.91-2.46)	2.08	(1.38-3.14)	2.08	(1.35-3.21)	1.74	(1.52-2.00)	1.36E-15
5:50656032:G:C	5	50656032	C/G	0.96	1.61	(1.15-2.25)	2.25	(1.68-3.01)	1.42	(1.13-1.79)	1.99	(1.32-2.99)	1.82	(1.12-2.97)	1.92	(1.30-2.85)	1.57	(1.03-2.40)	1.73	(1.52-1.96)	3.31E-17
rs2217316	5	50656853	A/G	0.96	1.63	(1.16-2.27)	2.24	(1.67-2.99)	1.43	(1.14-1.80)	1.96	(1.31-2.95)	1.85	(1.13-3.02)	1.83	(1.24-2.70)	1.56	(1.02-2.39)	1.72	(1.52-1.96)	4.66E-17
rs10075800	5	50659190	A/C	0.98	1.70	(1.19-2.42)	1.94	(1.45-2.58)	1.54	(1.21-1.96)	1.08	(0.67-1.75)	1.57	(0.96-2.59)	1.90	(1.29-2.79)	1.81	(1.18-2.78)	1.66	(1.46-1.90)	4.51E-14
rs4865656	5	50659788	A/G	0.98	1.57	(1.13-2.17)	2.47	(1.85-3.29)	1.53	(1.22-1.92)	1.81	(1.21-2.70)	2.03	(1.26-3.28)	1.79	(1.22-2.63)	1.53	(1.00-2.33)	1.77	(1.56-2.01)	2.98E-19
rs4865512	5	50661601	G/A	0.98	1.55	(1.12-2.15)	2.47	(1.85-3.30)	1.51	(1.21-1.90)	1.81	(1.21-2.70)	2.03	(1.26-3.27)	1.88	(1.28-2.77)	1.58	(1.04-2.40)	1.77	(1.57-2.01)	2.74E-19
rs6869470	5	50663015	T/C	0.98	1.56	(1.13-2.17)	2.47	(1.85-3.29)	1.54	(1.22-1.93)	1.81	(1.21-2.70)	2.03	(1.26-3.28)	1.79	(1.22-2.63)	1.53	(1.00-2.33)	1.77	(1.56-2.01)	3.14E-19
rs10055984	5	50663550	T/C	0.98	1.70	(1.19-2.42)	1.94	(1.45-2.58)	1.55	(1.21-1.97)	1.08	(0.67-1.75)	1.57	(0.96-2.59)	1.90	(1.29-2.79)	1.81	(1.18-2.78)	1.66	(1.46-1.90)	3.80E-14
rs10056724	5	50665516	G/A	0.98	1.70	(1.19-2.42)	1.94	(1.45-2.58)	1.55	(1.21-1.97)	1.08	(0.67-1.75)	1.57	(0.96-2.59)	1.90	(1.29-2.79)	1.81	(1.18-2.78)	1.66	(1.46-1.90)	3.88E-14
rs10471549	5	50665962	G/A	0.99	1.70	(1.20-2.43)	1.95	(1.46-2.59)	1.54	(1.21-1.97)	1.08	(0.67-1.74)	1.58	(0.96-2.59)	1.90	(1.29-2.79)	1.81	(1.18-2.78)	1.66	(1.46-1.90)	3.36E-14
rs2115322	5	50666618	G/A	0.98	1.55	(1.12-2.15)	2.47	(1.85-3.30)	1.50	(1.20-1.89)	1.81	(1.21-2.70)	2.03	(1.26-3.27)	1.88	(1.28-2.76)	1.58	(1.04-2.41)	1.77	(1.56-2.01)	3.26E-19
rs10491412	5	50671121	T/C	0.96	1.91	(1.21-3.03)	2.06	(1.42-2.98)	1.36	(0.96-1.93)	1.16	(0.60-2.24)	1.10	(0.57-2.14)	2.11	(1.26-3.53)	2.71	(1.64-4.47)	1.75	(1.47-2.08)	4.20E-10
5:50674131:C:T	5	50674131	T/C	0.98	1.68	(1.18-2.38)	1.92	(1.44-2.56)	1.53	(1.20-1.95)	1.06	(0.66-1.71)	1.55	(0.94-2.55)	1.89	(1.28-2.78)	1.79	(1.16-2.75)	1.65	(1.44-1.88)	1.21E-13
rs7708866	5	50676126	C/T	0.99	1.71	(1.20-2.43)	1.95	(1.46-2.60)	1.54	(1.21-1.97)	1.08	(0.67-1.74)	1.57	(0.96-2.59)	1.90	(1.29-2.79)	1.81	(1.18-2.77)	1.66	(1.46-1.90)	3.53E-14
5:50682065:G:A	5	50682065	A/G	0.99	1.70	(1.20-2.42)	1.95	(1.46-2.60)	1.54	(1.21-1.96)	1.05	(0.65-1.70)	1.65	(1.00-2.72)	1.91	(1.30-2.81)	1.81	(1.18-2.78)	1.67	(1.46-1.90)	2.79E-14
rs2288468	5	50683655	C/T	0.99	1.56	(1.13-2.16)	2.49	(1.87-3.33)	1.51	(1.21-1.90)	1.81	(1.21-2.70)	2.03	(1.26-3.27)	1.88	(1.28-2.76)	1.67	(1.10-2.54)	1.79	(1.58-2.03)	7.81E-20
rs3811911	5	50684451	T/C	0.99	1.70	(1.20-2.42)	1.95	(1.46-2.60)	1.54	(1.21-1.97)	1.06	(0.66-1.71)	1.65	(1.00-2.72)	1.89	(1.29-2.78)	1.81	(1.18-2.77)	1.67	(1.46-1.90)	2.54E-14
rs2303751	5	50685505	G/A	0.98	1.55	(1.12-2.15)	2.50	(1.87-3.34)	1.52	(1.21-1.90)	1.82	(1.22-2.71)	2.03	(1.26-3.27)	1.87	(1.27-2.75)	1.67	(1.10-2.53)	1.79	(1.58-2.03)	8.12E-20
rs6859394	5	50686582	C/T	0.99	1.56	(1.13-2.16)	2.50	(1.87-3.34)	1.52	(1.22-1.91)	1.81	(1.21-2.69)	2.03	(1.26-3.27)	1.88	(1.28-2.76)	1.67	(1.10-2.54)	1.79	(1.58-2.03)	5.84E-20
rs991216	5	50688533	G/C	0.99	1.55	(1.12-2.15)	2.50	(1.87-3.34)	1.53	(1.22-1.92)	1.81	(1.22-2.70)	2.06	(1.28-3.32)	1.87	(1.27-2.75)	1.67	(1.10-2.54)	1.79	(1.58-2.03)	4.95E-20
rs991217	5	50688801	A/G	0.99	1.55	(1.12-2.15)	2.50	(1.87-3.34)	1.53	(1.22-1.92)	1.81	(1.22-2.70)	2.06	(1.28-3.32)	1.87	(1.27-2.75)	1.67	(1.10-2.54)	1.79	(1.58-2.03)	4.95E-20
5:50690095:A:T	5	50690095	T/A	0.99	1.56	(1.13-2.16)	2.50	(1.87-3.34)	1.52	(1.21-1.91)	1.81	(1.21-2.69)	2.06	(1.28-3.32)	1.88	(1.28-2.76)	1.67	(1.10-2.54)	1.79	(1.58-2.03)	5.12E-20
rs6861877	5	50691723	C/G	0.99	1.55	(1.12-2.15)	2.50	(1.87-3.34)	1.52	(1.21-1.91)	1.81	(1.21-2.69)	2.06	(1.28-3.32)	1.88	(1.28-2.76)	1.67	(1.10-2.54)	1.79	(1.58-2.03)	5.43E-20
rs7709134	5	50693176	A/G	0.99	1.55	(1.12-2.15)	2.50	(1.87-3.34)	1.53	(1.22-1.92)	1.80	(1.21-2.68)	2.06	(1.28-3.32)	1.87	(1.28-2.76)	1.67	(1.10-2.54)	1.79	(1.58-2.03)	4.85E-20
rs10040820	5	50694579	G/A	0.99	1.55	(1.12-2.15)	2.50	(1.87-3.34)	1.53	(1.22-1.92)	1.81	(1.21-2.69)	2.07	(1.28-3.33)	1.85	(1.26-2.71)	1.67	(1.10-2.54)	1.79	(1.58-2.03)	4.82E-20
rs6895297	5	50695877	A/G	0.99	1.55	(1.12-2.15)	2.50	(1.87-3.33)	1.53	(1.22-1.92)	1.81	(1.21-2.69)	2.07	(1.28-3.33)	1.85	(1.26-2.71)	1.67	(1.10-2.54)	1.79	(1.58-2.03)	4.59E-20
5:50696967:T:A	5	50696967	A/T	0.99	1.55	(1.12-2.15)	2.50	(1.87-3.34)	1.54	(1.23-1.93)	1.81	(1.22-2.69)	2.08	(1.29-3.35)	1.85	(1.26-2.71)	1.67	(1.10-2.54)	1.80	(1.59-2.04)	3.53E-20
5:50698339:T:C	5	50698339	C/T	0.99	1.55	(1.12-2.15)	2.50	(1.87-3.34)	1.54	(1.22-1.93)	1.80	(1.21-2.68)	2.07	(1.28-3.33)	1.85	(1.26-2.71)	1.67	(1.10-2.54)	1.79	(1.58-2.03)	4.56E-20
rs4865662	5	50699552	G/A	0.99	1.55	(1.12-2.15)	2.50	(1.87-3.34)	1.53	(1.22-1.92)	1.79	(1.20-2.67)	2.07	(1.28-3.34)	1.86	(1.26-2.73)	1.67	(1.10-2.54)	1.79	(1.58-2.03)	4.95E-20
5:50700597:A:G	5	50700597	G/A	0.99	1.56	(1.13-2.16)	2.50	(1.87-3.34)	1.53	(1.22-1.92)	1.79	(1.20-2.67)	2.06	(1.28-3.31)	1.86	(1.26-2.73)	1.67	(1.10-2.54)	1.79	(1.58-2.03)	4.37E-20
rs6449612	5	50701102	T/C	0.99	1.56	(1.13-2.15)	2.50	(1.87-3.34)	1.55	(1.23-1.94)	1.77	(1.19-2.63)	2.06	(1.28-3.31)	1.85	(1.26-2.71)	1.67	(1.10-2.54)	1.80	(1.58-2.03)	3.90E-20
5:50701139:C:T	5	50701139	T/C	0.99	1.56	(1.13-2.16)	2.50	(1.87-3.34)	1.55	(1.23-1.94)	1.77	(1.19-2.63)	2.06	(1.28-3.31)	1.85	(1.26-2.71)	1.67	(1.10-2.54)	1.80	(1.59-2.04)	3.73E-20
rs6874700	5	50701750	A/T	0.99	1.70	(1.22-2.37)	2.60	(1.95-3.47)	1.60	(1.28-2.01)	1.98	(1.33-2.95)	2.14	(1.33-3.45)	1.94	(1.32-2.83)	1.84	(1.20-2.80)	1.91	(1.68-2.16)	5.58E-24
5:50702024:G:A	5	50702024	A/G	0.99	1.56	(1.13-2.15)	2.50	(1.87-3.34)	1.54	(1.23-1.93)	1.76	(1.18-2.62)	2.05	(1.27-3.30)	1.87	(1.28-2.76)	1.67	(1.10-2.54)	1.80	(1.58-2.03)	3.98E-20
rs4865663	5	50702964	T/C	0.99	1.56	(1.13-2.15)	2.51	(1.88-3.35)	1.55	(1.23-1.94)	1.77	(1.19-2.63)	2.05	(1.27-3.30)	1.87	(1.27-2.74)	1.66	(1.09-2.52)	1.80	(1.59-2.04)	3.72E-20
rs1158641	5	50703285	A/C	0.99	1.56	(1.13-2.15)	2.50	(1.87-3.34)	1.54	(1.23-1.93)	1.76	(1.18-2.62)	2.05	(1.27-3.30)	1.87	(1.28-2.75)	1.67	(1.10-2.54)	1.80	(1.58-2.03)	4.06E-20
5:50703933:C:G	5	50703933	G/C	0.99	1.56	(1.13-2.15)	2.48	(1.86-3.31)	1.54	(1.23-1.93)	1.76	(1.18-2.62)	2.05	(1.27-3.30)	1.87	(1.28-2.75)	1.67	(1.10-2.54)	1.79	(1.58-2.03)	5.81E-20
5:50705034:C:T	5	50705034	T/C	0.99	1.71	(1.20-2.44)	1.98	(1.49-2.65)	1.55	(1.22-1.98)	1.03	(0.64-1.66)	1.60	(0.97-2.63)	1.97	(1.34-2.91)	1.80	(1.17-2.75)	1.68	(1.47-1.91)	1.52E-14
5:50706499:G:A	5	50706499	A/G	0.99	1.56	(1.13-2.15)	2.53	(1.89-3.38)	1.54	(1.23-1.94)	1.78	(1.20-2.64)	2.06	(1.29-3.32)	1.93	(1.31-2.84)	1.62	(1.07-2.47)	1.80	(1.59-2.04)	2.59E-20
5:50709369:C:G	5	50709369	G/C	0.99	1.56	(1.13-2.15)	2.53	(1.89-3.38)	1.54	(1.23-1.93)	1.75	(1.18-2.61)	2.05	(1.27-3.30)	1.93	(1.31-2.85)	1.62	(1.07-2.47)	1.80	(1.59-2.04)	4.03E-20
rs6449623	5	50712332	G/C	0.99	1.56	(1.13-2.15)	2.53	(1.89-3.38)	1.54	(1.23-1.93)	1.70	(1.14-2.53)	2.06	(1.28-3.31)	1.93	(1.31-2.85)	1.62	(1.07-2.46)	1.79	(1.58-2.03)	5.96E-20
rs7713979	5	50714556	G/A	0.99	1.59	(1.15-2.19)	2.48	(1.86-3.32)	1.55	(1.23-1.94)	1.71	(1.15-2.54)	2.08	(1.29-3.33)	1.90	(1.29-2.80)	1.63	(1.07-2.48)	1.79	(1.58-2.03)	4.47E-20
5:50715254:G:A	5	50715254	A/G	0.99	1.59	(1.15-2.19)	2.48	(1.86-3.32)	1.54	(1.23-1.94)	1.71	(1.15-2.54)	2.06	(1.28-3.31)	1.90	(1.29-2.80)	1.63	(1.07-2.48)	1.79	(1.58-2.03)	5.91E-20
rs9291768	5	50717793	T/C	1.00	1.73	(1.25-2.41)	2.58	(1.94-3.45)	1.59	(1.27-1.99)	1.88	(1.27-2.79)	2.14	(1.34-3.42)	1.99	(1.36-2.91)	1.78	(1.17-2.70)	1.89	(1.67-2.14)	1.13E-23
rs10454819	5	50718216	A/G	0.99	1.73	(1.24-2.41)	2.58	(1.93-3.45)	1.59	(1.27-2.00)	1.90	(1.28-2.83)	2.14	(1.33-3.45)	1.99	(1.36-2.92)	1.78	(1.16-2.71)	1.90	(1.67-2.15)	1.16E-23
rs10454820	5	50718769	A/G	0.99	1.59	(1.15-2.21)	2.48	(1.85-3.31)	1.54	(1.22-1.93)	1.68	(1.13-2.50)	2.06	(1.28-3.31)	1.92	(1.30-2.82)	1.63	(1.07-2.48)	1.79	(1.58-2.03)	8.00E-20
rs9291770	5	50719408	G/T	0.99	1.60	(1.16-2.22)	2.48	(1.85-3.31)	1.54	(1.22-1.93)	1.68	(1.13-2.50)	2.06	(1.28-3.31)	1.92	(1.30-2.82)	1.63	(1.07-2.48)	1.79	(1.58-2.03)	7.02E-20
rs28557169	5	50720443	A/T	0.99	1.73	(1.22-2.47)	1.99	(1.49-2.65)	1.55	(1.22-1.98)	0.98	(0.60-1.59)	1.61	(0.98-2.64)	1.95	(1.32-2.86)	1.79	(1.17-2.75)	1.67	(1.47-1.91)	2.10E-14
rs10066455	5	50721742	A/G	0.99	1.61	(1.16-2.22)	2.48	(1.85-3.31)	1.54	(1.22-1.93)	1.68	(1.13-2.50)	2.06	(1.28-3.31)	1.92	(1.30-2.82)	1.63	(1.07-2.48)	1.79	(1.58-2.03)	6.86E-20
rs10066521	5	50721825	T/G	0.99	1.61	(1.16-2.22)	2.48	(1.85-3.31)	1.54	(1.23-1.93)	1.69	(1.14-2.51)	2.06	(1.28-3.32)	1.90	(1.29-2.80)	1.63	(1.07-2.48)	1.79	(1.58-2.03)	6.26E-20
rs4865664	5	50722238	C/A	0.99	1.61	(1.16-2.22)	2.48	(1.85-3.31)	1.54	(1.23-1.93)	1.68	(1.13-2.50)	2.06	(1.28-3.32)	1.92	(1.30-2.82)	1.63	(1.07-2.48)	1.79	(1.58-2.03)	6.33E-20
rs62368261	5	50722381	A/G	0.99	1.61	(1.16-2.22)	2.48	(1.85-3.31)	1.54	(1.23-1.93)	1.69	(1.14-2.51)	2.06	(1.28-3.32)	1.90	(1.29-2.80)	1.63	(1.07-2.48)	1.79	(1.58-2.03)	6.26E-20
rs10939954	5	50724774	G/A	0.99	1.61	(1.16-2.22)	2.48	(1.85-3.31)	1.54	(1.23-1.93)	1.69	(1.14-2.51)	2.06	(1.28-3.32)	1.90	(1.29-2.80)	1.63	(1.07-2.48)	1.79	(1.58-2.03)	6.36E-20
rs10939957	5	50727004	A/G	0.99	1.73	(1.22-2.47)	1.99	(1.49-2.65)	1.55	(1.22-1.98)	0.98	(0.60-1.59)	1.61	(0.98-2.64)	1.95	(1.32-2.86)	1.80	(1.17-2.76)	1.67	(1.47-1.91)	2.01E-14
rs7714281	5	50731380	A/T	0.99	1.61	(1.16-2.22)	2.47	(1.85-3.31)	1.54	(1.22-1.93)	1.70	(1.14-2.54)	2.06	(1.28-3.31)	1.94	(1.31-2.85)	1.64	(1.08-2.50)	1.80	(1.58-2.03)	4.81E-20
rs7714459	5	50731536	C/T	0.99	1.61	(1.16-2.23)	2.48	(1.85-3.31)	1.54	(1.23-1.93)	1.73	(1.16-2.56)	1.98	(1.24-3.17)	1.91	(1.29-2.81)	1.64	(1.08-2.49)	1.79	(1.58-2.03)	4.82E-20
rs10043658	5	50733422	G/A	0.99	1.60	(1.16-2.22)	2.46	(1.84-3.29)	1.55	(1.24-1.95)	1.70	(1.14-2.53)	2.07	(1.28-3.32)	1.96	(1.33-2.89)	1.65	(1.08-2.50)	1.80	(1.59-2.04)	2.83E-20
rs10041557	5	50734335	G/C	0.99	1.61	(1.16-2.23)	2.48	(1.86-3.31)	1.54	(1.23-1.93)	1.74	(1.17-2.59)	1.98	(1.24-3.17)	1.93	(1.31-2.84)	1.65	(1.08-2.51)	1.80	(1.59-2.04)	3.33E-20
rs6891088	5	50734414	C/T	0.99	1.61	(1.16-2.22)	2.47	(1.85-3.31)	1.54	(1.23-1.93)	1.71	(1.15-2.54)	2.07	(1.28-3.32)	1.93	(1.31-2.84)	1.65	(1.08-2.50)	1.80	(1.59-2.04)	4.00E-20
5:50734670:A:G	5	50734670	G/A	0.99	1.73	(1.22-2.47)	1.98	(1.48-2.63)	1.56	(1.22-1.99)	0.98	(0.60-1.59)	1.61	(0.98-2.64)	1.98	(1.34-2.91)	1.80	(1.17-2.76)	1.68	(1.47-1.91)	1.55E-14
rs6865525	5	50734787	A/G	0.99	1.61	(1.16-2.22)	2.47	(1.85-3.31)	1.54	(1.23-1.94)	1.72	(1.15-2.56)	2.08	(1.30-3.34)	1.93	(1.31-2.84)	1.64	(1.08-2.50)	1.80	(1.59-2.04)	3.09E-20
5:50735905:C:T	5	50735905	T/C	0.99	1.61	(1.16-2.22)	2.47	(1.85-3.31)	1.54	(1.23-1.93)	1.71	(1.15-2.54)	2.07	(1.28-3.32)	1.93	(1.31-2.84)	1.65	(1.08-2.50)	1.80	(1.59-2.04)	3.99E-20
rs11951998	5	50736314	C/T	0.99	1.61	(1.16-2.22)	2.47	(1.85-3.30)	1.54	(1.23-1.93)	1.70	(1.14-2.54)	2.06	(1.28-3.31)	1.96	(1.33-2.89)	1.65	(1.08-2.50)	1.80	(1.59-2.04)	3.69E-20
rs10040678	5	50737159	A/G	0.99	1.61	(1.16-2.22)	2.47	(1.85-3.31)	1.54	(1.23-1.94)	1.72	(1.16-2.56)	2.08	(1.30-3.34)	1.93	(1.31-2.84)	1.65	(1.08-2.50)	1.80	(1.59-2.04)	3.03E-20
5:50737297:T:C	5	50737297	C/T	0.99	1.61	(1.16-2.23)	2.48	(1.86-3.31)	1.54	(1.23-1.93)	1.74	(1.17-2.59)	1.98	(1.24-3.16)	1.93	(1.31-2.84)	1.65	(1.09-2.51)	1.80	(1.59-2.04)	3.27E-20
5:50737629:A:T	5	50737629	T/A	0.99	1.61	(1.16-2.22)	2.47	(1.85-3.31)	1.54	(1.23-1.93)	1.70	(1.14-2.54)	2.06	(1.28-3.32)	1.94	(1.32-2.86)	1.65	(1.08-2.50)	1.80	(1.59-2.04)	4.28E-20
rs7705789	5	50737991	A/G	0.99	1.60	(1.16-2.22)	2.47	(1.85-3.31)	1.54	(1.23-1.93)	1.71	(1.15-2.55)	2.06	(1.28-3.32)	1.93	(1.31-2.84)	1.65	(1.08-2.50)	1.80	(1.59-2.04)	4.22E-20
rs13356912	5	50738088	G/A	0.99	1.61	(1.16-2.22)	2.47	(1.85-3.31)	1.54	(1.23-1.93)	1.71	(1.15-2.55)	2.06	(1.28-3.32)	1.93	(1.31-2.84)	1.65	(1.08-2.50)	1.80	(1.59-2.04)	3.94E-20
rs10939960	5	50738447	T/C	0.99	1.61	(1.16-2.22)	2.48	(1.85-3.31)	1.54	(1.23-1.93)	1.70	(1.14-2.54)	2.06	(1.28-3.32)	1.94	(1.32-2.86)	1.65	(1.08-2.50)	1.80	(1.59-2.04)	4.30E-20
rs10939961	5	50738478	A/C	0.99	1.61	(1.16-2.23)	2.48	(1.85-3.31)	1.54	(1.23-1.93)	1.71	(1.15-2.55)	2.06	(1.28-3.32)	1.93	(1.31-2.84)	1.65	(1.08-2.50)	1.80	(1.59-2.04)	3.79E-20
rs10039723	5	50739152	C/A	1.00	1.61	(1.16-2.22)	2.47	(1.85-3.30)	1.54	(1.23-1.93)	1.70	(1.15-2.52)	2.07	(1.30-3.31)	1.92	(1.31-2.83)	1.65	(1.09-2.50)	1.80	(1.59-2.03)	2.71E-20
rs7717071	5	50739735	T/C	0.99	1.61	(1.16-2.22)	2.47	(1.85-3.31)	1.54	(1.23-1.94)	1.72	(1.16-2.56)	2.15	(1.33-3.46)	1.93	(1.31-2.84)	1.65	(1.08-2.50)	1.80	(1.59-2.04)	2.32E-20
rs7722654	5	50740885	T/C	0.99	1.77	(1.24-2.53)	1.98	(1.48-2.64)	1.59	(1.25-2.03)	0.99	(0.61-1.60)	1.61	(0.98-2.64)	1.96	(1.33-2.90)	1.80	(1.17-2.76)	1.69	(1.48-1.93)	6.49E-15
rs7721741	5	50741017	C/G	0.99	1.63	(1.17-2.26)	2.47	(1.85-3.30)	1.56	(1.25-1.96)	1.69	(1.14-2.52)	2.07	(1.28-3.32)	1.91	(1.29-2.82)	1.61	(1.06-2.45)	1.80	(1.59-2.04)	3.12E-20
rs10061466	5	50741972	T/C	0.99	1.59	(1.12-2.25)	1.86	(1.39-2.49)	1.52	(1.20-1.93)	0.85	(0.52-1.37)	1.46	(0.90-2.39)	1.85	(1.25-2.73)	1.62	(1.06-2.47)	1.57	(1.37-1.79)	1.85E-11
rs9291777	5	50742575	T/C	0.99	1.77	(1.24-2.52)	1.98	(1.48-2.64)	1.59	(1.25-2.03)	0.97	(0.60-1.58)	1.61	(0.98-2.65)	1.96	(1.33-2.90)	1.79	(1.17-2.75)	1.69	(1.48-1.93)	7.72E-15
rs7719442	5	50743281	G/A	0.99	1.59	(1.12-2.24)	1.86	(1.39-2.49)	1.52	(1.20-1.93)	0.85	(0.52-1.37)	1.46	(0.89-2.39)	1.85	(1.25-2.73)	1.62	(1.06-2.47)	1.57	(1.37-1.79)	1.85E-11
rs4538574	5	50743828	T/A	0.99	1.77	(1.24-2.53)	1.97	(1.48-2.64)	1.59	(1.25-2.03)	0.97	(0.60-1.58)	1.61	(0.98-2.65)	1.96	(1.33-2.90)	1.79	(1.17-2.75)	1.69	(1.48-1.93)	8.80E-15
5:50745323:C:T	5	50745323	T/C	0.99	1.77	(1.24-2.53)	1.98	(1.48-2.64)	1.59	(1.24-2.02)	0.98	(0.60-1.60)	1.61	(0.98-2.65)	1.95	(1.32-2.87)	1.79	(1.17-2.75)	1.69	(1.48-1.93)	9.40E-15
rs7720488	5	50746191	A/G	0.99	1.76	(1.23-2.52)	1.98	(1.48-2.65)	1.59	(1.25-2.03)	0.97	(0.60-1.58)	1.61	(0.97-2.64)	1.96	(1.33-2.90)	1.79	(1.17-2.75)	1.69	(1.48-1.93)	8.42E-15
5:50747502:A:C	5	50747502	C/A	0.99	1.62	(1.17-2.25)	2.48	(1.85-3.31)	1.57	(1.25-1.97)	1.69	(1.13-2.52)	2.08	(1.29-3.36)	1.93	(1.30-2.86)	1.61	(1.06-2.44)	1.81	(1.59-2.05)	2.89E-20
rs4865667	5	50748173	T/C	0.99	1.62	(1.17-2.25)	2.47	(1.85-3.31)	1.57	(1.25-1.97)	1.69	(1.13-2.52)	2.08	(1.29-3.35)	1.93	(1.30-2.86)	1.61	(1.06-2.44)	1.80	(1.59-2.05)	2.76E-20
rs4865668	5	50748359	G/A	0.99	1.76	(1.23-2.52)	1.98	(1.49-2.65)	1.60	(1.25-2.04)	0.97	(0.59-1.57)	1.61	(0.98-2.66)	1.96	(1.33-2.90)	1.78	(1.16-2.74)	1.69	(1.48-1.93)	7.37E-15
rs9283702	5	50755613	G/C	0.98	1.58	(1.11-2.24)	1.87	(1.40-2.50)	1.52	(1.20-1.94)	0.83	(0.51-1.35)	1.45	(0.88-2.38)	1.88	(1.27-2.77)	1.65	(1.08-2.51)	1.57	(1.38-1.79)	1.69E-11
rs6864170	5	50757865	A/T	0.98	1.59	(1.12-2.25)	1.87	(1.40-2.50)	1.53	(1.20-1.94)	0.84	(0.52-1.37)	1.47	(0.90-2.41)	1.87	(1.27-2.77)	1.65	(1.08-2.51)	1.58	(1.38-1.80)	1.07E-11
rs10471584	5	50759020	A/G	0.98	1.77	(1.24-2.54)	1.94	(1.46-2.60)	1.58	(1.24-2.02)	0.98	(0.60-1.59)	1.75	(1.05-2.89)	1.97	(1.33-2.92)	1.63	(1.06-2.52)	1.68	(1.47-1.92)	2.74E-14
rs4481304	5	50759415	A/G	0.97	1.40	(1.02-1.94)	2.42	(1.80-3.24)	1.61	(1.27-2.03)	1.39	(0.93-2.07)	1.84	(1.15-2.96)	2.06	(1.38-3.08)	1.22	(0.81-1.85)	1.69	(1.49-1.92)	5.24E-16
rs6865767	5	50762571	T/G	0.96	1.45	(1.02-2.07)	1.69	(1.27-2.26)	1.50	(1.19-1.91)	1.05	(0.68-1.61)	1.35	(0.84-2.18)	1.80	(1.23-2.65)	1.36	(0.89-2.09)	1.49	(1.31-1.70)	1.25E-09
rs9885436	5	50764649	A/G	0.98	1.73	(1.21-2.47)	1.96	(1.47-2.62)	1.60	(1.25-2.04)	1.01	(0.62-1.63)	1.54	(0.93-2.55)	1.91	(1.29-2.81)	1.58	(1.03-2.44)	1.66	(1.45-1.89)	1.01E-13
rs2161593	5	50766915	A/T	0.98	1.25	(0.90-1.75)	2.66	(1.92-3.68)	1.57	(1.23-1.99)	1.66	(1.10-2.49)	1.52	(0.96-2.39)	2.35	(1.54-3.57)	1.24	(0.82-1.88)	1.68	(1.47-1.92)	1.05E-14
5:50767349:G:A	5	50767349	A/G	0.98	1.27	(0.91-1.77)	2.65	(1.91-3.67)	1.57	(1.23-2.00)	1.66	(1.10-2.49)	1.52	(0.96-2.39)	2.34	(1.54-3.57)	1.24	(0.82-1.88)	1.68	(1.48-1.92)	8.08E-15
5:50768011:T:C	5	50768011	C/T	0.98	1.72	(1.20-2.47)	1.98	(1.48-2.64)	1.62	(1.27-2.06)	0.99	(0.61-1.60)	1.50	(0.91-2.47)	1.91	(1.29-2.81)	1.65	(1.07-2.54)	1.67	(1.46-1.90)	4.19E-14
rs1025050	5	50768228	G/A	0.99	1.38	(0.98-1.94)	1.78	(1.33-2.36)	1.44	(1.14-1.82)	0.97	(0.63-1.48)	1.22	(0.77-1.94)	1.84	(1.26-2.70)	1.42	(0.93-2.17)	1.46	(1.28-1.66)	5.85E-09
5:50771114:G:T	5	50771114	T/G	1.00	1.27	(0.91-1.78)	2.64	(1.91-3.66)	1.57	(1.23-1.99)	1.64	(1.10-2.45)	1.52	(0.97-2.38)	2.34	(1.54-3.55)	1.24	(0.82-1.88)	1.68	(1.47-1.92)	6.71E-15
5:50772554:C:T	5	50772554	T/C	0.99	1.73	(1.21-2.48)	1.96	(1.47-2.62)	1.60	(1.25-2.04)	1.01	(0.62-1.63)	1.54	(0.93-2.55)	1.91	(1.29-2.81)	1.58	(1.03-2.44)	1.66	(1.45-1.89)	9.32E-14
rs2161591	5	50772920	A/G	0.98	1.73	(1.21-2.48)	1.97	(1.47-2.63)	1.60	(1.25-2.04)	1.00	(0.62-1.62)	1.55	(0.93-2.56)	1.92	(1.30-2.84)	1.58	(1.03-2.44)	1.66	(1.45-1.90)	8.28E-14
5:50773488:A:T	5	50773488	T/A	0.98	1.73	(1.21-2.48)	1.96	(1.47-2.62)	1.60	(1.25-2.04)	1.01	(0.62-1.63)	1.54	(0.93-2.55)	1.91	(1.29-2.81)	1.58	(1.03-2.44)	1.66	(1.45-1.89)	9.42E-14
rs16878913	5	50774090	T/A	0.99	1.38	(0.98-1.94)	1.76	(1.32-2.35)	1.42	(1.13-1.80)	0.98	(0.64-1.50)	1.24	(0.78-1.98)	1.84	(1.25-2.70)	1.37	(0.90-2.09)	1.45	(1.28-1.65)	9.95E-09
rs12332270	5	50776171	T/C	0.98	1.27	(0.91-1.77)	2.65	(1.91-3.67)	1.57	(1.23-2.00)	1.66	(1.10-2.49)	1.50	(0.95-2.37)	2.34	(1.54-3.57)	1.24	(0.81-1.88)	1.68	(1.48-1.92)	8.84E-15
rs2059224	5	50777596	A/G	0.98	1.75	(1.22-2.50)	1.92	(1.44-2.57)	1.60	(1.25-2.04)	1.00	(0.61-1.62)	1.54	(0.93-2.56)	1.91	(1.29-2.81)	1.57	(1.02-2.43)	1.65	(1.45-1.89)	1.50E-13
5:50777682:A:G	5	50777682	G/A	0.99	1.39	(0.99-1.96)	1.73	(1.30-2.30)	1.42	(1.13-1.80)	0.98	(0.64-1.50)	1.24	(0.78-1.98)	1.84	(1.25-2.69)	1.37	(0.90-2.08)	1.45	(1.27-1.64)	1.30E-08
rs2059223	5	50778482	A/T	0.98	1.27	(0.91-1.77)	2.58	(1.86-3.57)	1.57	(1.23-2.00)	1.66	(1.10-2.51)	1.52	(0.96-2.40)	2.34	(1.54-3.57)	1.24	(0.81-1.88)	1.68	(1.47-1.91)	1.14E-14
5:50779044:G:A	5	50779044	A/G	0.98	1.27	(0.91-1.77)	2.58	(1.86-3.57)	1.57	(1.23-2.00)	1.66	(1.10-2.51)	1.50	(0.95-2.37)	2.34	(1.54-3.57)	1.24	(0.81-1.88)	1.68	(1.47-1.91)	1.24E-14
rs1559280	5	50780387	A/C	0.98	1.75	(1.22-2.50)	1.92	(1.44-2.57)	1.60	(1.25-2.04)	1.00	(0.61-1.62)	1.54	(0.93-2.56)	1.91	(1.29-2.81)	1.57	(1.02-2.42)	1.65	(1.44-1.88)	1.62E-13
rs10053849	5	50781062	A/G	0.99	1.75	(1.22-2.50)	1.93	(1.44-2.57)	1.60	(1.25-2.05)	1.00	(0.62-1.62)	1.55	(0.93-2.56)	1.91	(1.29-2.81)	1.57	(1.02-2.42)	1.65	(1.45-1.89)	1.25E-13
rs1559279	5	50781110	G/T	0.98	1.75	(1.22-2.50)	1.93	(1.44-2.58)	1.60	(1.25-2.05)	1.00	(0.62-1.62)	1.54	(0.93-2.55)	1.91	(1.29-2.82)	1.57	(1.02-2.42)	1.65	(1.45-1.89)	1.36E-13
5:50781284:T:C	5	50781284	C/T	0.99	1.39	(0.99-1.96)	1.73	(1.30-2.30)	1.42	(1.13-1.80)	0.98	(0.64-1.50)	1.24	(0.78-1.98)	1.84	(1.25-2.69)	1.36	(0.90-2.07)	1.45	(1.27-1.64)	1.32E-08
rs6899166	5	50781314	C/T	0.98	1.75	(1.22-2.50)	1.92	(1.44-2.57)	1.60	(1.25-2.04)	1.00	(0.62-1.62)	1.54	(0.93-2.56)	1.91	(1.29-2.81)	1.57	(1.02-2.42)	1.65	(1.45-1.89)	1.52E-13
rs11960393	5	50781964	G/A	0.98	1.75	(1.22-2.51)	1.92	(1.44-2.57)	1.60	(1.25-2.04)	1.00	(0.62-1.62)	1.54	(0.93-2.56)	1.91	(1.29-2.81)	1.57	(1.02-2.42)	1.65	(1.45-1.89)	1.49E-13
rs6891370	5	50784446	G/C	0.99	1.41	(1.00-1.99)	1.73	(1.30-2.31)	1.42	(1.13-1.80)	0.97	(0.64-1.49)	1.24	(0.78-1.98)	1.83	(1.25-2.68)	1.36	(0.90-2.07)	1.45	(1.28-1.65)	1.16E-08
rs6891554	5	50784546	A/C	0.98	1.27	(0.92-1.77)	2.57	(1.86-3.55)	1.56	(1.23-1.99)	1.67	(1.11-2.51)	1.50	(0.95-2.37)	2.34	(1.54-3.56)	1.24	(0.81-1.88)	1.67	(1.47-1.91)	1.48E-14
rs7732492	5	50786412	G/A	0.98	1.20	(0.86-1.68)	2.42	(1.75-3.34)	1.55	(1.21-1.97)	1.64	(1.09-2.48)	1.59	(1.01-2.50)	2.47	(1.62-3.77)	1.24	(0.81-1.89)	1.65	(1.45-1.89)	7.91E-14
rs56767241	5	50788266	A/C	0.99	1.63	(1.14-2.34)	1.77	(1.33-2.37)	1.55	(1.22-1.97)	0.96	(0.59-1.56)	1.67	(1.01-2.76)	1.98	(1.35-2.91)	1.55	(1.01-2.39)	1.60	(1.41-1.83)	2.39E-12
rs10045593	5	50790356	T/C	0.98	1.64	(1.15-2.35)	1.77	(1.33-2.36)	1.55	(1.22-1.98)	0.97	(0.60-1.57)	1.67	(1.01-2.77)	1.96	(1.33-2.89)	1.64	(1.07-2.51)	1.61	(1.41-1.84)	1.59E-12
rs7734399	5	50791118	A/G	0.98	1.71	(1.20-2.45)	1.88	(1.41-2.50)	1.55	(1.21-1.98)	1.02	(0.63-1.64)	1.52	(0.91-2.53)	1.78	(1.20-2.64)	1.56	(1.01-2.40)	1.61	(1.41-1.84)	2.87E-12
rs10060277	5	50791327	C/T	0.98	1.74	(1.22-2.49)	1.87	(1.40-2.49)	1.56	(1.22-1.99)	0.99	(0.62-1.59)	1.53	(0.93-2.51)	1.86	(1.26-2.75)	1.49	(0.96-2.30)	1.61	(1.41-1.84)	1.63E-12
rs10050915	5	50791335	T/C	0.98	1.22	(0.87-1.70)	2.46	(1.77-3.42)	1.58	(1.24-2.02)	1.62	(1.07-2.46)	1.49	(0.94-2.36)	2.49	(1.61-3.85)	1.12	(0.73-1.70)	1.64	(1.44-1.87)	3.25E-13
rs7446508	5	50791584	G/A	0.98	1.75	(1.22-2.49)	1.86	(1.40-2.48)	1.56	(1.22-1.99)	0.99	(0.62-1.59)	1.53	(0.93-2.52)	1.86	(1.26-2.75)	1.49	(0.96-2.30)	1.61	(1.41-1.84)	1.53E-12
rs66507130	5	50792240	A/G	0.98	1.74	(1.22-2.49)	1.87	(1.40-2.49)	1.56	(1.22-1.99)	0.99	(0.62-1.59)	1.59	(0.97-2.61)	1.86	(1.26-2.75)	1.48	(0.96-2.29)	1.61	(1.41-1.84)	1.24E-12
rs72763871	5	50792294	A/T	0.98	1.75	(1.22-2.49)	1.87	(1.40-2.49)	1.56	(1.22-1.99)	1.00	(0.62-1.60)	1.59	(0.97-2.62)	1.86	(1.26-2.75)	1.48	(0.96-2.29)	1.62	(1.42-1.85)	1.03E-12
5:50793259:T:G	5	50793259	G/T	0.97	1.49	(1.08-2.06)	2.20	(1.64-2.96)	1.58	(1.25-2.00)	1.49	(1.00-2.23)	1.69	(1.06-2.68)	1.75	(1.18-2.61)	1.27	(0.84-1.94)	1.65	(1.45-1.87)	8.44E-15
rs1559278	5	50794221	C/T	0.98	1.70	(1.22-2.36)	2.08	(1.57-2.77)	1.56	(1.24-1.97)	1.62	(1.08-2.41)	1.93	(1.18-3.13)	2.13	(1.44-3.15)	1.48	(0.97-2.25)	1.75	(1.54-1.99)	2.94E-18
5:50795741:A:C	5	50795741	C/A	0.97	1.31	(0.94-1.83)	2.32	(1.68-3.20)	1.54	(1.21-1.97)	1.46	(0.97-2.18)	1.36	(0.85-2.16)	1.78	(1.18-2.69)	1.16	(0.76-1.78)	1.56	(1.37-1.78)	2.98E-11
5:50796827:G:C	5	50796827	C/G	0.97	1.49	(1.08-2.06)	2.20	(1.64-2.96)	1.59	(1.26-2.00)	1.49	(1.00-2.23)	1.69	(1.06-2.69)	1.75	(1.18-2.60)	1.27	(0.83-1.93)	1.65	(1.45-1.87)	8.94E-15
rs2113077	5	50799442	G/A	0.97	1.31	(0.94-1.82)	2.32	(1.68-3.20)	1.54	(1.21-1.97)	1.45	(0.97-2.17)	1.36	(0.85-2.16)	1.78	(1.18-2.69)	1.16	(0.76-1.78)	1.56	(1.37-1.78)	2.74E-11
rs1423618	5	50800179	C/T	0.98	1.69	(1.22-2.36)	2.09	(1.57-2.78)	1.56	(1.24-1.97)	1.62	(1.08-2.42)	1.92	(1.18-3.13)	2.13	(1.44-3.15)	1.47	(0.97-2.25)	1.75	(1.54-1.99)	3.12E-18
rs1423617	5	50801564	A/G	0.98	1.84	(1.26-2.66)	1.95	(1.45-2.62)	1.56	(1.22-2.00)	1.04	(0.65-1.66)	1.60	(0.97-2.63)	2.07	(1.37-3.13)	1.71	(1.10-2.66)	1.68	(1.47-1.93)	4.82E-14
rs11746878	5	50802257	C/A	0.98	1.13	(0.80-1.58)	2.41	(1.70-3.41)	1.60	(1.24-2.08)	1.38	(0.90-2.12)	1.17	(0.74-1.86)	2.03	(1.31-3.14)	1.01	(0.66-1.54)	1.50	(1.31-1.73)	5.99E-09
rs62365476	5	50803801	A/G	0.97	1.42	(1.00-2.02)	1.76	(1.32-2.33)	1.45	(1.15-1.83)	0.95	(0.62-1.44)	1.30	(0.81-2.08)	2.23	(1.46-3.40)	1.40	(0.91-2.13)	1.49	(1.31-1.69)	1.49E-09
rs6880356	5	50803892	G/A	0.97	1.13	(0.80-1.58)	2.35	(1.68-3.30)	1.54	(1.20-1.97)	1.43	(0.93-2.20)	1.15	(0.73-1.82)	2.00	(1.31-3.06)	1.13	(0.74-1.73)	1.51	(1.32-1.73)	2.21E-09
5:50810047:C:A	5	50810047	A/C	0.97	1.13	(0.81-1.59)	2.35	(1.68-3.30)	1.53	(1.19-1.96)	1.46	(0.95-2.25)	1.19	(0.76-1.86)	1.93	(1.27-2.94)	1.15	(0.75-1.75)	1.51	(1.32-1.73)	1.76E-09
5:50812738:T:C	5	50812738	C/T	0.98	1.41	(1.02-1.95)	1.97	(1.48-2.62)	1.52	(1.21-1.91)	1.43	(0.97-2.11)	1.58	(0.99-2.53)	2.26	(1.51-3.39)	1.24	(0.82-1.87)	1.61	(1.42-1.82)	1.06E-13
rs2068701	5	50814632	G/A	0.98	1.41	(1.02-1.95)	1.97	(1.48-2.62)	1.52	(1.21-1.91)	1.43	(0.97-2.11)	1.59	(0.99-2.53)	2.26	(1.51-3.39)	1.24	(0.82-1.87)	1.61	(1.42-1.82)	9.88E-14
rs6872493	5	50814925	C/A	0.97	1.12	(0.80-1.58)	2.40	(1.69-3.40)	1.58	(1.22-2.05)	1.41	(0.92-2.16)	1.21	(0.76-1.91)	1.95	(1.26-3.00)	1.01	(0.66-1.54)	1.50	(1.31-1.72)	9.00E-09
5:50815539:C:G	5	50815539	G/C	0.97	1.42	(1.01-2.02)	1.73	(1.30-2.30)	1.45	(1.15-1.84)	0.96	(0.63-1.47)	1.30	(0.81-2.08)	2.23	(1.46-3.41)	1.38	(0.91-2.11)	1.48	(1.31-1.69)	1.85E-09
rs1035513	5	50817342	T/C	0.98	1.39	(0.99-1.95)	1.70	(1.28-2.25)	1.45	(1.15-1.84)	0.92	(0.60-1.40)	1.31	(0.82-2.11)	2.02	(1.35-3.01)	1.23	(0.81-1.86)	1.44	(1.27-1.64)	1.45E-08
rs1904445	5	50817668	C/A	0.98	1.39	(0.99-1.95)	1.70	(1.28-2.25)	1.46	(1.15-1.84)	0.92	(0.60-1.40)	1.31	(0.82-2.11)	2.02	(1.35-3.01)	1.23	(0.81-1.86)	1.44	(1.27-1.64)	1.45E-08
rs10471597	5	50819602	G/A	0.98	1.39	(0.99-1.95)	1.70	(1.28-2.25)	1.46	(1.15-1.84)	0.92	(0.60-1.40)	1.31	(0.81-2.10)	2.05	(1.37-3.06)	1.23	(0.81-1.86)	1.45	(1.27-1.64)	1.36E-08
5:50820910:A:G	5	50820910	G/A	0.98	1.39	(0.99-1.95)	1.70	(1.28-2.25)	1.46	(1.15-1.84)	0.93	(0.61-1.42)	1.31	(0.81-2.10)	2.06	(1.38-3.09)	1.19	(0.78-1.82)	1.45	(1.27-1.64)	1.45E-08
rs986714	5	50821338	T/A	0.97	1.31	(0.95-1.81)	1.85	(1.39-2.46)	1.48	(1.18-1.87)	1.32	(0.90-1.96)	1.50	(0.94-2.39)	2.16	(1.44-3.25)	1.15	(0.76-1.74)	1.52	(1.34-1.72)	5.48E-11
rs1479614	5	50823338	A/G	0.97	1.13	(0.81-1.59)	2.30	(1.64-3.22)	1.53	(1.19-1.96)	1.46	(0.95-2.24)	1.18	(0.75-1.86)	1.91	(1.26-2.91)	1.14	(0.74-1.74)	1.51	(1.32-1.72)	2.50E-09
rs6894368	5	50825829	T/C	0.97	1.43	(1.01-2.02)	1.76	(1.33-2.33)	1.45	(1.15-1.84)	0.96	(0.63-1.47)	1.29	(0.81-2.08)	2.29	(1.49-3.50)	1.36	(0.89-2.09)	1.49	(1.31-1.70)	1.36E-09
5:50826507:C:T	5	50826507	T/C	0.97	1.43	(1.01-2.02)	1.74	(1.31-2.31)	1.45	(1.15-1.84)	0.96	(0.63-1.47)	1.30	(0.81-2.09)	2.25	(1.47-3.43)	1.36	(0.89-2.09)	1.49	(1.31-1.69)	1.88E-09
rs4865513	5	50829118	G/A	0.97	1.39	(0.99-1.96)	1.72	(1.30-2.27)	1.45	(1.14-1.83)	0.93	(0.61-1.41)	1.31	(0.81-2.11)	2.03	(1.36-3.03)	1.19	(0.78-1.82)	1.45	(1.27-1.64)	1.48E-08
rs7714549	5	50832849	C/A	0.97	1.43	(1.01-2.02)	1.76	(1.33-2.34)	1.45	(1.15-1.84)	0.96	(0.63-1.46)	1.30	(0.81-2.09)	2.25	(1.47-3.43)	1.36	(0.89-2.09)	1.49	(1.31-1.70)	1.38E-09
rs10074878	5	50834068	C/T	0.97	1.13	(0.81-1.59)	2.35	(1.67-3.29)	1.53	(1.19-1.97)	1.46	(0.95-2.24)	1.19	(0.76-1.86)	1.91	(1.25-2.91)	1.14	(0.74-1.74)	1.51	(1.32-1.73)	2.08E-09
rs1115574	5	50835949	T/A	0.97	1.13	(0.81-1.59)	2.33	(1.67-3.27)	1.53	(1.19-1.97)	1.46	(0.95-2.24)	1.19	(0.76-1.86)	1.91	(1.26-2.91)	1.14	(0.74-1.74)	1.51	(1.32-1.73)	2.19E-09
rs1946265	5	50840436	C/A	1.00	1.19	(0.84-1.69)	2.29	(1.62-3.24)	1.57	(1.21-2.04)	1.39	(0.91-2.13)	1.19	(0.75-1.87)	2.00	(1.30-3.09)	1.03	(0.67-1.57)	1.51	(1.31-1.73)	6.91E-09
rs6867598	5	50842005	C/A	0.97	1.19	(0.84-1.69)	2.30	(1.62-3.26)	1.57	(1.20-2.04)	1.42	(0.92-2.20)	1.18	(0.74-1.87)	2.01	(1.30-3.11)	1.02	(0.66-1.56)	1.51	(1.31-1.73)	8.10E-09
rs9687549	5	50856872	T/C	0.97	1.14	(0.81-1.60)	2.34	(1.66-3.30)	1.58	(1.22-2.04)	1.42	(0.93-2.18)	1.20	(0.76-1.90)	1.92	(1.25-2.96)	1.01	(0.66-1.55)	1.50	(1.30-1.72)	9.10E-09
5:50857325:T:A	5	50857325	A/T	0.97	1.14	(0.81-1.60)	2.34	(1.66-3.30)	1.58	(1.22-2.05)	1.42	(0.93-2.18)	1.20	(0.76-1.90)	1.92	(1.25-2.96)	1.01	(0.66-1.55)	1.50	(1.30-1.72)	8.98E-09
rs7717151	5	50857657	T/C	0.97	1.40	(1.00-1.97)	1.70	(1.28-2.26)	1.45	(1.14-1.83)	0.93	(0.61-1.42)	1.31	(0.81-2.11)	2.06	(1.38-3.09)	1.14	(0.75-1.75)	1.44	(1.27-1.64)	2.25E-08
rs10076588	5	50860254	T/C	0.97	1.14	(0.81-1.60)	2.33	(1.65-3.29)	1.58	(1.22-2.05)	1.41	(0.92-2.17)	1.20	(0.76-1.90)	1.88	(1.22-2.90)	1.01	(0.66-1.55)	1.49	(1.30-1.71)	1.14E-08
5:50860339:A:G	5	50860339	G/A	0.97	1.40	(1.00-1.96)	1.72	(1.30-2.28)	1.45	(1.14-1.83)	0.92	(0.60-1.40)	1.30	(0.80-2.09)	2.06	(1.38-3.09)	1.14	(0.75-1.75)	1.44	(1.27-1.64)	2.17E-08
5:50864788:T:C	5	50864788	C/T	0.97	1.24	(0.88-1.75)	2.50	(1.77-3.55)	1.62	(1.25-2.09)	1.56	(1.01-2.39)	1.25	(0.79-1.96)	2.09	(1.36-3.22)	1.06	(0.70-1.62)	1.58	(1.38-1.82)	5.16E-11
rs1862616	5	50866839	G/A	0.97	1.38	(0.99-1.94)	1.72	(1.30-2.27)	1.44	(1.14-1.83)	0.92	(0.60-1.40)	1.30	(0.81-2.09)	2.06	(1.37-3.08)	1.19	(0.78-1.82)	1.44	(1.27-1.64)	1.91E-08
rs35092886	5	50868234	T/A	0.97	1.38	(0.99-1.94)	1.72	(1.30-2.27)	1.44	(1.14-1.83)	0.92	(0.60-1.40)	1.30	(0.81-2.09)	2.06	(1.37-3.08)	1.19	(0.78-1.82)	1.44	(1.27-1.64)	1.90E-08
rs16879013	5	50869087	G/A	0.97	1.38	(0.99-1.94)	1.72	(1.30-2.27)	1.44	(1.14-1.82)	0.92	(0.60-1.40)	1.30	(0.81-2.09)	2.08	(1.39-3.12)	1.19	(0.78-1.82)	1.44	(1.27-1.64)	2.02E-08
rs6449739	5	50870299	C/T	0.97	1.38	(0.99-1.94)	1.72	(1.30-2.27)	1.44	(1.14-1.82)	0.92	(0.60-1.40)	1.30	(0.81-2.09)	2.08	(1.39-3.12)	1.19	(0.78-1.82)	1.44	(1.27-1.64)	2.03E-08
rs6898765	5	50874256	T/C	0.97	1.38	(0.99-1.94)	1.70	(1.28-2.25)	1.44	(1.14-1.83)	0.93	(0.61-1.41)	1.30	(0.80-2.09)	2.08	(1.39-3.12)	1.15	(0.75-1.76)	1.44	(1.26-1.63)	3.24E-08
rs7701263	5	50876027	G/A	0.97	1.38	(0.99-1.94)	1.69	(1.28-2.24)	1.44	(1.14-1.82)	0.93	(0.61-1.41)	1.30	(0.81-2.10)	2.05	(1.37-3.06)	1.15	(0.75-1.76)	1.43	(1.26-1.63)	3.50E-08
rs11745491	5	50876776	G/A	0.96	1.11	(0.79-1.56)	2.39	(1.68-3.41)	1.63	(1.24-2.13)	1.42	(0.92-2.19)	1.05	(0.67-1.66)	2.13	(1.36-3.33)	1.05	(0.69-1.61)	1.50	(1.31-1.73)	1.16E-08
5:50877038:A:G	5	50877038	G/A	0.96	1.11	(0.79-1.56)	2.39	(1.68-3.41)	1.63	(1.24-2.13)	1.42	(0.92-2.19)	1.05	(0.67-1.66)	2.13	(1.36-3.33)	1.05	(0.69-1.61)	1.50	(1.31-1.73)	1.15E-08
rs11953073	5	50877802	T/C	0.97	1.38	(0.99-1.94)	1.70	(1.28-2.25)	1.44	(1.14-1.82)	0.97	(0.64-1.48)	1.30	(0.81-2.10)	2.05	(1.37-3.06)	1.15	(0.75-1.76)	1.44	(1.27-1.64)	2.30E-08
rs6875967	5	50878292	G/A	0.96	1.11	(0.79-1.56)	2.41	(1.69-3.43)	1.63	(1.24-2.13)	1.42	(0.92-2.19)	1.05	(0.67-1.66)	2.13	(1.36-3.32)	1.05	(0.69-1.61)	1.50	(1.31-1.73)	1.10E-08
rs10043638	5	50878699	C/T	0.97	1.38	(0.99-1.94)	1.69	(1.28-2.24)	1.44	(1.14-1.82)	0.97	(0.64-1.48)	1.30	(0.81-2.10)	2.05	(1.37-3.06)	1.15	(0.75-1.76)	1.44	(1.27-1.64)	2.39E-08
rs12513518	5	50879491	A/G	0.97	1.38	(0.99-1.94)	1.69	(1.28-2.24)	1.44	(1.14-1.82)	0.97	(0.64-1.48)	1.30	(0.81-2.10)	2.05	(1.37-3.06)	1.15	(0.75-1.76)	1.44	(1.27-1.64)	2.38E-08
rs767715	5	50880661	A/G	0.97	1.38	(0.99-1.94)	1.69	(1.28-2.24)	1.44	(1.14-1.82)	0.97	(0.64-1.48)	1.30	(0.81-2.10)	2.05	(1.37-3.06)	1.15	(0.75-1.76)	1.44	(1.27-1.64)	2.40E-08
rs767717	5	50880788	C/T	0.96	1.20	(0.85-1.68)	2.50	(1.75-3.55)	1.66	(1.27-2.16)	1.56	(1.01-2.42)	1.08	(0.69-1.70)	2.25	(1.44-3.50)	1.10	(0.72-1.69)	1.58	(1.37-1.81)	1.39E-10
5:50881385:G:C	5	50881385	C/G	0.96	1.20	(0.85-1.68)	2.50	(1.75-3.55)	1.66	(1.27-2.16)	1.56	(1.01-2.42)	1.08	(0.69-1.70)	2.25	(1.44-3.50)	1.10	(0.72-1.69)	1.58	(1.37-1.81)	1.37E-10
rs62365518	5	50882522	C/T	0.97	1.38	(0.99-1.94)	1.69	(1.28-2.24)	1.44	(1.14-1.82)	0.97	(0.64-1.48)	1.30	(0.81-2.10)	2.05	(1.37-3.06)	1.15	(0.75-1.76)	1.44	(1.27-1.64)	2.47E-08
5:50884221:G:T	5	50884221	T/G	0.97	1.39	(0.99-1.94)	1.69	(1.28-2.24)	1.44	(1.14-1.82)	0.97	(0.64-1.48)	1.30	(0.81-2.10)	2.05	(1.37-3.06)	1.15	(0.75-1.76)	1.44	(1.27-1.64)	2.37E-08
rs11740442	5	50884450	A/T	0.97	1.38	(0.99-1.94)	1.69	(1.28-2.24)	1.44	(1.14-1.82)	0.97	(0.64-1.48)	1.30	(0.80-2.09)	2.08	(1.39-3.12)	1.15	(0.75-1.76)	1.44	(1.27-1.64)	2.31E-08
5:50887605:A:G	5	50887605	G/A	0.96	1.11	(0.79-1.56)	2.37	(1.67-3.37)	1.63	(1.24-2.13)	1.42	(0.92-2.20)	1.05	(0.67-1.66)	2.13	(1.36-3.32)	1.05	(0.69-1.61)	1.50	(1.31-1.73)	1.22E-08
rs7708362	5	50888835	C/T	0.96	1.11	(0.79-1.56)	2.37	(1.67-3.37)	1.63	(1.24-2.13)	1.42	(0.92-2.19)	1.05	(0.67-1.66)	2.13	(1.36-3.32)	1.05	(0.69-1.61)	1.50	(1.30-1.73)	1.29E-08
rs10063114	5	50890863	T/G	0.97	1.39	(0.99-1.94)	1.67	(1.26-2.20)	1.44	(1.14-1.82)	0.97	(0.64-1.48)	1.30	(0.81-2.10)	2.05	(1.37-3.06)	1.15	(0.75-1.76)	1.44	(1.26-1.63)	2.89E-08
rs13357275	5	50895426	T/G	0.97	1.38	(0.99-1.94)	1.68	(1.27-2.22)	1.44	(1.14-1.83)	0.98	(0.64-1.48)	1.30	(0.81-2.10)	2.06	(1.37-3.08)	1.15	(0.75-1.76)	1.44	(1.27-1.63)	2.54E-08
rs4865514	5	50895803	G/T	0.97	1.38	(0.98-1.93)	1.70	(1.28-2.26)	1.45	(1.14-1.83)	0.98	(0.64-1.49)	1.30	(0.80-2.10)	2.04	(1.36-3.05)	1.16	(0.76-1.77)	1.44	(1.27-1.64)	2.08E-08
5:50895815:A:C	5	50895815	C/A	0.97	1.38	(0.98-1.93)	1.71	(1.29-2.26)	1.45	(1.15-1.84)	0.98	(0.64-1.49)	1.31	(0.81-2.12)	2.04	(1.36-3.05)	1.16	(0.76-1.78)	1.45	(1.27-1.64)	1.76E-08
rs13358003	5	50903261	A/C	0.97	1.38	(0.99-1.94)	1.70	(1.28-2.26)	1.44	(1.14-1.83)	0.98	(0.64-1.48)	1.31	(0.81-2.12)	2.06	(1.38-3.08)	1.14	(0.75-1.74)	1.44	(1.27-1.64)	2.08E-08
rs6897468	5	50903554	T/C	0.97	1.38	(0.99-1.94)	1.70	(1.28-2.26)	1.44	(1.14-1.82)	0.97	(0.64-1.48)	1.27	(0.79-2.05)	2.06	(1.38-3.08)	1.14	(0.75-1.74)	1.44	(1.27-1.63)	2.65E-08
rs72765668	5	50958023	G/A	0.91	2.05	(1.25-3.35)	2.01	(1.34-3.01)	1.35	(0.95-1.94)	1.21	(0.61-2.40)	1.10	(0.56-2.15)	2.49	(1.48-4.18)	2.15	(1.23-3.73)	1.73	(1.44-2.08)	5.64E-09
rs11951178	5	51036571	G/T	0.88	2.33	(1.36-4.00)	2.44	(1.63-3.67)	1.32	(0.91-1.91)	1.23	(0.59-2.56)	1.02	(0.50-2.05)	2.42	(1.37-4.28)	2.07	(1.16-3.71)	1.80	(1.48-2.18)	3.29E-09
11:119964758:G:C	11	119964758	G/C	0.98	1.47	(1.04-2.08)	1.55	(1.14-2.10)	1.32	(1.03-1.69)	1.35	(0.90-2.04)	1.14	(0.72-1.80)	1.68	(1.12-2.52)	2.13	(1.40-3.24)	1.47	(1.29-1.68)	8.89E-09
rs1632452	11	119967615	C/T	0.98	1.45	(1.03-2.05)	1.57	(1.16-2.13)	1.31	(1.02-1.68)	1.38	(0.92-2.08)	1.13	(0.71-1.79)	1.63	(1.09-2.43)	2.14	(1.41-3.26)	1.47	(1.29-1.67)	1.10E-08
rs1790471	11	119968219	T/C	0.98	1.45	(1.03-2.05)	1.57	(1.16-2.12)	1.31	(1.03-1.68)	1.39	(0.92-2.08)	1.13	(0.71-1.79)	1.63	(1.09-2.43)	2.14	(1.41-3.26)	1.47	(1.29-1.67)	1.07E-08
rs73152064	12	79759944	G/A	0.90	2.33	(1.45-3.75)	1.63	(1.03-2.59)	1.52	(1.05-2.20)	2.10	(1.26-3.51)	0.60	(0.25-1.42)	2.21	(1.24-3.93)	1.47	(0.78-2.80)	1.72	(1.42-2.08)	3.43E-08
rs11114027	12	79775248	T/G	1.00	1.84	(1.22-2.79)	1.66	(1.15-2.40)	1.51	(1.13-2.01)	1.98	(1.31-3.01)	1.06	(0.60-1.88)	2.04	(1.27-3.29)	1.13	(0.63-2.03)	1.62	(1.38-1.89)	1.38E-09
rs55646296	12	79782450	T/C	0.98	1.85	(1.22-2.80)	1.68	(1.16-2.44)	1.51	(1.13-2.03)	2.08	(1.36-3.19)	1.05	(0.58-1.90)	2.06	(1.27-3.34)	1.13	(0.62-2.05)	1.64	(1.40-1.92)	1.09E-09
rs73134528	12	79790271	T/A	0.97	1.86	(1.23-2.82)	1.68	(1.16-2.45)	1.51	(1.12-2.03)	2.08	(1.36-3.18)	1.05	(0.58-1.89)	2.06	(1.27-3.34)	1.05	(0.57-1.94)	1.63	(1.39-1.91)	1.43E-09
rs11114095	12	79797064	A/G	0.96	1.86	(1.23-2.82)	1.69	(1.16-2.46)	1.53	(1.13-2.06)	2.08	(1.36-3.18)	1.05	(0.57-1.93)	2.04	(1.26-3.32)	1.02	(0.55-1.91)	1.64	(1.40-1.92)	1.37E-09
rs7954927	12	79798573	T/C	0.96	1.86	(1.23-2.81)	1.68	(1.15-2.44)	1.53	(1.13-2.06)	2.08	(1.36-3.18)	1.05	(0.57-1.93)	2.04	(1.26-3.32)	1.02	(0.55-1.91)	1.64	(1.39-1.92)	1.55E-09
rs11114107	12	79799216	G/A	0.96	1.86	(1.23-2.81)	1.68	(1.16-2.45)	1.53	(1.13-2.06)	2.07	(1.35-3.17)	1.05	(0.57-1.93)	2.04	(1.26-3.31)	1.02	(0.55-1.91)	1.64	(1.39-1.92)	1.58E-09
rs11114109	12	79806347	A/G	0.96	1.86	(1.23-2.83)	1.68	(1.15-2.45)	1.52	(1.13-2.06)	2.04	(1.33-3.13)	1.04	(0.56-1.91)	2.06	(1.27-3.35)	1.04	(0.55-1.94)	1.63	(1.39-1.92)	1.79E-09
12:79809005:C:T	12	79809005	T/C	0.93	1.84	(1.21-2.79)	1.72	(1.18-2.51)	1.50	(1.11-2.02)	2.08	(1.35-3.20)	1.04	(0.56-1.93)	2.08	(1.28-3.38)	1.06	(0.57-1.97)	1.64	(1.39-1.92)	1.84E-09
rs7310309	12	79811429	T/C	0.82	1.77	(1.18-2.64)	1.87	(1.30-2.68)	1.53	(1.13-2.06)	1.84	(1.19-2.83)	0.98	(0.53-1.80)	2.11	(1.29-3.45)	0.88	(0.47-1.67)	1.61	(1.38-1.89)	3.63E-09
rs17294719	12	79812271	T/C	0.96	1.75	(1.15-2.64)	1.65	(1.12-2.42)	1.63	(1.20-2.21)	2.14	(1.38-3.32)	1.00	(0.53-1.91)	2.20	(1.32-3.67)	0.96	(0.49-1.90)	1.66	(1.41-1.96)	1.37E-09
rs11114111	12	79812638	A/G	0.95	1.77	(1.17-2.67)	1.60	(1.09-2.34)	1.65	(1.22-2.24)	2.13	(1.38-3.30)	0.97	(0.52-1.82)	2.00	(1.21-3.30)	0.95	(0.48-1.87)	1.64	(1.39-1.93)	2.84E-09
rs11114112	12	79812829	G/A	0.96	1.72	(1.14-2.59)	1.62	(1.11-2.36)	1.64	(1.21-2.23)	2.13	(1.37-3.31)	1.00	(0.53-1.92)	2.20	(1.32-3.67)	0.95	(0.48-1.88)	1.65	(1.40-1.95)	1.80E-09
rs11114113	12	79812844	C/A	0.96	1.75	(1.15-2.64)	1.65	(1.12-2.42)	1.64	(1.21-2.22)	2.14	(1.38-3.33)	1.00	(0.52-1.91)	2.20	(1.32-3.67)	0.96	(0.49-1.90)	1.67	(1.41-1.96)	1.29E-09
12:79820351:G:C	12	79820351	C/G	0.95	1.74	(1.15-2.63)	1.58	(1.07-2.32)	1.66	(1.22-2.25)	2.12	(1.37-3.27)	0.97	(0.52-1.81)	1.99	(1.21-3.28)	0.94	(0.48-1.85)	1.63	(1.39-1.92)	4.32E-09
rs1526963	12	79822067	C/T	0.95	1.75	(1.16-2.64)	1.60	(1.09-2.35)	1.60	(1.18-2.18)	2.07	(1.34-3.21)	1.02	(0.54-1.92)	1.99	(1.21-3.28)	0.94	(0.48-1.85)	1.62	(1.38-1.91)	8.03E-09
rs56813919	12	79823079	C/T	0.95	1.75	(1.16-2.64)	1.60	(1.09-2.35)	1.66	(1.22-2.25)	2.07	(1.33-3.20)	1.02	(0.54-1.92)	1.99	(1.21-3.28)	0.94	(0.48-1.85)	1.64	(1.39-1.93)	3.82E-09
rs11114114	12	79823400	T/C	0.95	1.74	(1.15-2.64)	1.63	(1.11-2.40)	1.68	(1.24-2.28)	2.11	(1.36-3.27)	1.02	(0.54-1.93)	2.20	(1.32-3.67)	0.96	(0.49-1.90)	1.67	(1.42-1.97)	8.78E-10
12:79827058:C:T	12	79827058	T/C	0.95	1.74	(1.15-2.64)	1.63	(1.11-2.40)	1.68	(1.24-2.28)	2.12	(1.36-3.30)	1.02	(0.54-1.93)	2.20	(1.32-3.67)	0.96	(0.49-1.90)	1.67	(1.42-1.97)	9.59E-10
rs17005594	12	79827322	A/T	0.95	1.77	(1.18-2.68)	1.61	(1.09-2.37)	1.67	(1.23-2.26)	2.09	(1.34-3.25)	1.01	(0.54-1.91)	2.00	(1.21-3.29)	0.95	(0.48-1.87)	1.65	(1.40-1.94)	2.32E-09
rs11833031	12	79828010	G/A	0.95	1.74	(1.16-2.62)	1.60	(1.08-2.35)	1.66	(1.23-2.25)	2.08	(1.33-3.23)	1.01	(0.54-1.92)	1.98	(1.20-3.27)	0.94	(0.48-1.85)	1.64	(1.39-1.93)	4.02E-09
rs11114116	12	79831956	A/G	0.96	1.75	(1.16-2.64)	1.63	(1.11-2.40)	1.63	(1.20-2.21)	2.05	(1.31-3.20)	0.99	(0.52-1.88)	2.19	(1.31-3.65)	0.95	(0.48-1.88)	1.64	(1.39-1.94)	3.35E-09
rs7315113	12	79832584	A/C	0.96	1.75	(1.16-2.64)	1.63	(1.11-2.40)	1.63	(1.20-2.21)	2.04	(1.31-3.19)	0.99	(0.52-1.88)	2.19	(1.31-3.65)	0.95	(0.48-1.88)	1.64	(1.39-1.94)	3.41E-09
rs7135647	12	79839153	A/G	0.96	1.72	(1.14-2.59)	1.60	(1.09-2.35)	1.66	(1.23-2.25)	2.15	(1.38-3.34)	0.96	(0.51-1.80)	2.19	(1.31-3.65)	0.95	(0.48-1.88)	1.65	(1.40-1.94)	2.06E-09
rs11114122	12	79847040	G/A	0.96	1.64	(1.09-2.46)	1.52	(1.04-2.23)	1.69	(1.25-2.27)	2.13	(1.37-3.31)	0.98	(0.53-1.82)	2.08	(1.25-3.43)	0.91	(0.46-1.77)	1.61	(1.37-1.90)	6.98E-09
12:79850751:C:T	12	79850751	T/C	0.97	1.73	(1.15-2.60)	1.59	(1.08-2.35)	1.61	(1.19-2.17)	1.99	(1.28-3.11)	1.04	(0.55-1.96)	1.91	(1.17-3.13)	0.91	(0.46-1.76)	1.60	(1.36-1.88)	1.50E-08
12:79852781:T:C	12	79852781	C/T	0.97	1.73	(1.15-2.60)	1.58	(1.08-2.33)	1.61	(1.19-2.17)	1.99	(1.28-3.10)	1.03	(0.54-1.94)	1.91	(1.17-3.12)	0.91	(0.46-1.76)	1.60	(1.36-1.88)	1.64E-08
rs11533558	12	79856423	T/A	0.97	1.70	(1.13-2.56)	1.61	(1.09-2.36)	1.62	(1.20-2.19)	2.01	(1.29-3.13)	1.02	(0.54-1.93)	2.10	(1.27-3.47)	0.92	(0.47-1.79)	1.62	(1.38-1.91)	7.22E-09
rs73356733	12	79857084	G/A	0.97	1.71	(1.14-2.56)	1.55	(1.06-2.28)	1.64	(1.22-2.22)	2.08	(1.34-3.21)	0.99	(0.53-1.84)	1.91	(1.17-3.13)	0.90	(0.46-1.76)	1.60	(1.36-1.88)	1.06E-08
12:79857889:A:C	12	79857889	C/A	0.97	1.70	(1.13-2.56)	1.61	(1.09-2.36)	1.63	(1.20-2.20)	2.02	(1.30-3.15)	0.95	(0.50-1.82)	2.10	(1.27-3.47)	0.92	(0.47-1.79)	1.62	(1.37-1.90)	8.97E-09
rs11561330	12	79858799	A/G	0.97	1.70	(1.13-2.56)	1.61	(1.09-2.36)	1.63	(1.20-2.20)	2.02	(1.30-3.15)	0.97	(0.51-1.85)	2.10	(1.27-3.47)	0.92	(0.47-1.79)	1.62	(1.37-1.90)	8.22E-09
rs58532597	12	79862924	A/G	0.97	1.72	(1.14-2.58)	1.58	(1.07-2.32)	1.67	(1.24-2.25)	1.95	(1.25-3.02)	1.01	(0.53-1.91)	1.91	(1.17-3.13)	0.91	(0.47-1.77)	1.61	(1.37-1.89)	9.85E-09
rs58159854	12	79862948	A/G	0.97	1.72	(1.14-2.58)	1.58	(1.07-2.32)	1.67	(1.24-2.25)	1.95	(1.25-3.02)	1.01	(0.53-1.91)	1.91	(1.17-3.13)	0.91	(0.47-1.77)	1.61	(1.37-1.89)	9.92E-09
rs12227599	12	79865347	A/G	0.97	1.69	(1.12-2.54)	1.59	(1.08-2.34)	1.69	(1.25-2.27)	1.99	(1.28-3.10)	0.97	(0.51-1.84)	2.10	(1.27-3.47)	0.92	(0.47-1.79)	1.63	(1.38-1.91)	4.70E-09
12:79865615:G:C	12	79865615	C/G	0.97	1.69	(1.12-2.54)	1.59	(1.08-2.34)	1.69	(1.25-2.27)	1.99	(1.28-3.10)	0.97	(0.51-1.84)	2.10	(1.27-3.47)	0.92	(0.47-1.79)	1.63	(1.38-1.91)	4.69E-09
rs12227985	12	79866297	A/G	0.97	1.69	(1.12-2.54)	1.59	(1.08-2.34)	1.69	(1.25-2.27)	1.99	(1.28-3.10)	0.97	(0.51-1.84)	2.10	(1.27-3.47)	0.92	(0.47-1.79)	1.63	(1.38-1.91)	4.85E-09
rs12231053	12	79866932	T/C	0.97	1.69	(1.12-2.54)	1.59	(1.08-2.34)	1.69	(1.25-2.27)	1.99	(1.28-3.10)	0.97	(0.51-1.84)	2.10	(1.27-3.47)	0.92	(0.47-1.79)	1.63	(1.38-1.91)	4.71E-09
rs11525598	12	79870126	T/C	1.00	1.71	(1.14-2.56)	1.55	(1.06-2.27)	1.66	(1.24-2.22)	1.89	(1.23-2.89)	1.02	(0.55-1.89)	1.89	(1.16-3.06)	0.91	(0.48-1.75)	1.59	(1.36-1.86)	1.13E-08
rs11531158	12	79870396	T/C	0.97	1.72	(1.14-2.58)	1.57	(1.07-2.31)	1.67	(1.24-2.25)	1.94	(1.25-3.02)	1.02	(0.54-1.92)	1.91	(1.17-3.12)	0.91	(0.47-1.77)	1.61	(1.37-1.89)	1.02E-08
12:79870457:A:G	12	79870457	G/A	0.97	1.73	(1.15-2.61)	1.57	(1.07-2.31)	1.67	(1.24-2.25)	1.95	(1.25-3.02)	1.02	(0.54-1.92)	1.91	(1.17-3.12)	0.91	(0.47-1.77)	1.61	(1.37-1.89)	9.23E-09
rs11114127	12	79871842	A/G	0.97	1.72	(1.14-2.58)	1.57	(1.07-2.31)	1.67	(1.24-2.25)	1.95	(1.25-3.02)	1.02	(0.54-1.92)	1.91	(1.17-3.12)	0.91	(0.47-1.77)	1.61	(1.37-1.89)	1.02E-08
rs11532380	12	79872637	C/T	0.97	1.70	(1.14-2.56)	1.57	(1.07-2.31)	1.67	(1.24-2.25)	1.94	(1.25-3.02)	1.02	(0.54-1.92)	1.91	(1.16-3.12)	0.91	(0.47-1.77)	1.60	(1.36-1.88)	1.11E-08
rs11114129	12	79875369	A/G	0.95	1.64	(1.09-2.47)	1.62	(1.11-2.38)	1.67	(1.23-2.26)	2.02	(1.29-3.16)	0.90	(0.47-1.70)	2.11	(1.27-3.50)	0.87	(0.44-1.72)	1.61	(1.37-1.90)	1.17E-08
rs7295198	12	79877074	T/C	0.95	1.64	(1.09-2.45)	1.60	(1.10-2.33)	1.67	(1.23-2.26)	2.02	(1.29-3.15)	0.90	(0.47-1.70)	2.10	(1.27-3.50)	0.87	(0.44-1.72)	1.60	(1.36-1.89)	1.31E-08
rs75790946	12	79882856	A/T	0.95	1.64	(1.09-2.47)	1.62	(1.10-2.37)	1.67	(1.23-2.26)	2.02	(1.29-3.15)	0.90	(0.47-1.70)	2.11	(1.27-3.50)	0.87	(0.44-1.72)	1.61	(1.37-1.89)	1.25E-08
rs12049965	12	79884327	C/T	0.95	1.65	(1.10-2.49)	1.62	(1.10-2.37)	1.67	(1.23-2.26)	2.01	(1.29-3.15)	0.90	(0.47-1.70)	2.11	(1.27-3.50)	0.87	(0.44-1.73)	1.61	(1.37-1.90)	1.30E-08
rs11114133	12	79885077	C/T	0.95	1.64	(1.09-2.47)	1.62	(1.11-2.38)	1.67	(1.24-2.26)	2.02	(1.29-3.16)	0.90	(0.47-1.70)	2.11	(1.27-3.50)	0.87	(0.44-1.72)	1.61	(1.37-1.90)	1.17E-08
rs11114134	12	79885744	T/G	0.95	1.64	(1.09-2.47)	1.62	(1.10-2.37)	1.67	(1.23-2.26)	2.02	(1.29-3.15)	0.90	(0.47-1.70)	2.11	(1.27-3.50)	0.87	(0.44-1.72)	1.61	(1.37-1.89)	1.25E-08
rs7966627	12	79887640	G/A	0.95	1.64	(1.09-2.47)	1.62	(1.10-2.37)	1.67	(1.23-2.26)	2.02	(1.29-3.15)	0.90	(0.47-1.70)	2.11	(1.27-3.50)	0.87	(0.44-1.72)	1.61	(1.37-1.89)	1.25E-08
rs60952079	12	79887780	A/G	0.95	1.64	(1.09-2.47)	1.62	(1.11-2.38)	1.67	(1.23-2.26)	2.02	(1.29-3.16)	0.90	(0.47-1.70)	2.11	(1.27-3.50)	0.87	(0.44-1.72)	1.61	(1.37-1.90)	1.17E-08
rs151073840	12	79887954	C/T	0.95	1.64	(1.09-2.47)	1.62	(1.11-2.38)	1.67	(1.23-2.26)	2.02	(1.29-3.16)	0.90	(0.47-1.70)	2.11	(1.27-3.50)	0.87	(0.44-1.72)	1.61	(1.37-1.90)	1.17E-08
rs111880065	12	79889238	A/T	0.95	1.64	(1.09-2.47)	1.62	(1.11-2.38)	1.67	(1.23-2.26)	2.02	(1.29-3.16)	0.90	(0.47-1.70)	2.11	(1.27-3.50)	0.87	(0.44-1.72)	1.61	(1.37-1.90)	1.18E-08
12:79891284:G:A	12	79891284	A/G	0.95	1.64	(1.09-2.47)	1.62	(1.11-2.38)	1.67	(1.23-2.26)	2.02	(1.29-3.16)	0.90	(0.47-1.70)	2.11	(1.27-3.50)	0.87	(0.44-1.72)	1.61	(1.37-1.90)	1.17E-08
rs111487125	12	79891779	T/C	0.95	1.64	(1.09-2.47)	1.62	(1.11-2.38)	1.67	(1.23-2.26)	2.02	(1.29-3.16)	0.90	(0.47-1.70)	2.11	(1.27-3.50)	0.87	(0.44-1.72)	1.61	(1.37-1.90)	1.17E-08
rs11114135	12	79897549	T/A	0.92	1.64	(1.09-2.47)	1.62	(1.11-2.38)	1.68	(1.24-2.29)	2.12	(1.33-3.38)	0.93	(0.48-1.78)	2.12	(1.27-3.55)	0.86	(0.43-1.73)	1.63	(1.38-1.92)	1.02E-08
rs2102283	12	79897789	C/G	0.92	1.67	(1.11-2.52)	1.59	(1.09-2.33)	1.67	(1.22-2.27)	2.07	(1.31-3.29)	0.94	(0.49-1.81)	1.92	(1.16-3.19)	0.85	(0.42-1.70)	1.60	(1.36-1.89)	2.56E-08
rs7975389	12	79899702	C/T	0.92	1.60	(1.08-2.37)	1.77	(1.24-2.54)	1.71	(1.27-2.31)	2.07	(1.33-3.23)	0.90	(0.49-1.64)	2.00	(1.22-3.29)	0.82	(0.42-1.59)	1.63	(1.39-1.91)	2.02E-09
rs57837154	12	79900069	G/C	0.92	1.64	(1.09-2.47)	1.62	(1.11-2.38)	1.68	(1.24-2.29)	2.12	(1.33-3.37)	0.93	(0.48-1.78)	2.12	(1.27-3.55)	0.86	(0.43-1.73)	1.63	(1.38-1.92)	1.03E-08
12:79900526:C:A	12	79900526	A/C	0.92	1.64	(1.09-2.47)	1.62	(1.11-2.38)	1.68	(1.24-2.29)	2.12	(1.33-3.37)	0.93	(0.48-1.78)	2.12	(1.27-3.55)	0.86	(0.43-1.73)	1.63	(1.38-1.92)	1.03E-08
rs11114138	12	79900839	C/A	0.92	1.64	(1.09-2.47)	1.62	(1.11-2.38)	1.68	(1.24-2.29)	2.12	(1.33-3.37)	0.93	(0.48-1.78)	2.12	(1.27-3.55)	0.86	(0.43-1.73)	1.63	(1.38-1.92)	1.01E-08
rs11114139	12	79902619	C/A	0.92	1.67	(1.11-2.52)	1.59	(1.09-2.33)	1.67	(1.22-2.27)	2.07	(1.31-3.29)	0.94	(0.49-1.80)	1.92	(1.16-3.19)	0.85	(0.42-1.70)	1.60	(1.36-1.89)	2.57E-08
rs11114140	12	79902957	C/T	0.92	1.64	(1.09-2.47)	1.62	(1.11-2.38)	1.68	(1.24-2.29)	2.12	(1.33-3.37)	0.93	(0.48-1.78)	2.12	(1.27-3.55)	0.86	(0.43-1.73)	1.63	(1.38-1.92)	1.03E-08
rs77010067	12	79903374	G/A	0.92	1.64	(1.09-2.47)	1.62	(1.11-2.38)	1.68	(1.24-2.29)	2.12	(1.33-3.38)	0.93	(0.48-1.78)	2.12	(1.27-3.55)	0.86	(0.43-1.73)	1.63	(1.38-1.92)	1.02E-08
12:79903469:G:A	12	79903469	A/G	0.92	1.64	(1.09-2.47)	1.62	(1.10-2.37)	1.68	(1.24-2.29)	2.12	(1.33-3.37)	0.93	(0.49-1.78)	2.12	(1.27-3.55)	0.86	(0.43-1.73)	1.63	(1.38-1.92)	1.06E-08
rs11114141	12	79904459	T/C	0.92	1.63	(1.08-2.46)	1.64	(1.11-2.40)	1.70	(1.25-2.32)	2.12	(1.33-3.39)	0.93	(0.48-1.78)	2.07	(1.23-3.47)	0.86	(0.43-1.74)	1.63	(1.38-1.92)	1.06E-08
rs11114142	12	79904580	G/A	0.92	1.64	(1.09-2.47)	1.62	(1.11-2.38)	1.68	(1.24-2.29)	2.12	(1.33-3.37)	0.93	(0.48-1.77)	2.12	(1.27-3.55)	0.86	(0.43-1.73)	1.63	(1.38-1.92)	1.04E-08
12:79906664:G:A	12	79906664	A/G	0.92	1.64	(1.09-2.47)	1.62	(1.11-2.38)	1.69	(1.24-2.30)	2.12	(1.33-3.37)	0.93	(0.48-1.78)	2.12	(1.27-3.55)	0.86	(0.43-1.73)	1.63	(1.38-1.92)	1.03E-08
rs7311119	12	79907347	C/A	0.92	1.64	(1.09-2.47)	1.62	(1.11-2.38)	1.69	(1.24-2.30)	2.12	(1.33-3.37)	0.93	(0.48-1.78)	2.12	(1.27-3.55)	0.86	(0.43-1.73)	1.63	(1.38-1.92)	1.03E-08
rs7314431	12	79907390	G/T	0.92	1.64	(1.09-2.47)	1.62	(1.11-2.38)	1.68	(1.23-2.28)	2.10	(1.31-3.35)	0.93	(0.48-1.78)	2.12	(1.27-3.55)	0.86	(0.43-1.73)	1.62	(1.37-1.92)	1.31E-08
rs11114145	12	79908214	C/T	0.92	1.63	(1.09-2.45)	1.62	(1.11-2.38)	1.68	(1.24-2.29)	2.12	(1.33-3.37)	0.93	(0.48-1.77)	2.12	(1.27-3.55)	0.86	(0.43-1.73)	1.62	(1.38-1.92)	1.06E-08
rs11114146	12	79908350	C/T	0.92	1.64	(1.09-2.47)	1.62	(1.11-2.38)	1.68	(1.24-2.29)	2.12	(1.33-3.37)	0.93	(0.48-1.77)	2.12	(1.27-3.55)	0.86	(0.43-1.73)	1.63	(1.38-1.92)	1.04E-08
rs11114148	12	79908635	C/G	0.92	1.64	(1.09-2.47)	1.62	(1.11-2.38)	1.68	(1.24-2.29)	2.12	(1.33-3.37)	0.93	(0.48-1.78)	2.12	(1.27-3.55)	0.86	(0.43-1.73)	1.63	(1.38-1.92)	1.05E-08
rs11114150	12	79909280	A/G	0.92	1.64	(1.09-2.47)	1.62	(1.11-2.38)	1.68	(1.24-2.29)	2.12	(1.33-3.38)	0.93	(0.48-1.78)	2.12	(1.27-3.55)	0.86	(0.43-1.73)	1.63	(1.38-1.92)	1.03E-08
rs1553525	12	79911687	G/A	0.92	1.64	(1.09-2.45)	1.60	(1.10-2.34)	1.68	(1.24-2.29)	2.12	(1.33-3.38)	0.93	(0.48-1.78)	2.12	(1.27-3.55)	0.86	(0.43-1.74)	1.62	(1.37-1.91)	1.06E-08
rs7302654	12	79914260	T/C	0.92	1.64	(1.09-2.47)	1.62	(1.11-2.38)	1.68	(1.23-2.29)	2.12	(1.33-3.38)	0.93	(0.48-1.78)	2.12	(1.27-3.55)	0.86	(0.43-1.74)	1.63	(1.38-1.92)	1.06E-08
rs11114153	12	79914947	C/T	0.92	1.67	(1.11-2.51)	1.56	(1.07-2.29)	1.70	(1.25-2.31)	2.19	(1.39-3.46)	0.92	(0.49-1.73)	1.93	(1.16-3.19)	0.85	(0.42-1.71)	1.61	(1.37-1.90)	1.41E-08
rs11114155	12	79916448	G/A	0.92	1.64	(1.09-2.47)	1.62	(1.11-2.38)	1.68	(1.23-2.29)	2.13	(1.34-3.38)	0.95	(0.50-1.82)	2.12	(1.27-3.55)	0.86	(0.43-1.73)	1.63	(1.38-1.92)	9.23E-09
12:79916869:C:A	12	79916869	A/C	0.92	1.63	(1.08-2.46)	1.63	(1.11-2.39)	1.68	(1.23-2.29)	2.13	(1.34-3.40)	0.95	(0.50-1.82)	2.17	(1.29-3.65)	0.86	(0.43-1.74)	1.63	(1.38-1.93)	9.20E-09
12:79917624:C:G	12	79917624	G/C	0.92	1.72	(1.15-2.59)	1.58	(1.07-2.31)	1.72	(1.26-2.34)	2.15	(1.35-3.40)	1.01	(0.54-1.92)	1.93	(1.17-3.20)	0.85	(0.42-1.71)	1.64	(1.39-1.93)	5.41E-09
rs10861990	12	79918022	A/G	0.92	1.69	(1.12-2.54)	1.62	(1.11-2.38)	1.68	(1.23-2.29)	2.13	(1.34-3.40)	0.95	(0.50-1.82)	2.16	(1.28-3.65)	0.86	(0.43-1.74)	1.64	(1.39-1.94)	6.95E-09
rs79629977	12	79918717	T/C	0.92	1.69	(1.12-2.54)	1.67	(1.14-2.45)	1.68	(1.23-2.29)	2.13	(1.34-3.40)	0.95	(0.50-1.82)	2.16	(1.28-3.65)	0.86	(0.43-1.74)	1.65	(1.39-1.95)	4.52E-09
12:79922767:A:G	12	79922767	G/A	0.91	1.71	(1.14-2.58)	1.68	(1.14-2.46)	1.69	(1.23-2.31)	2.14	(1.34-3.42)	0.96	(0.50-1.83)	2.08	(1.22-3.54)	0.85	(0.42-1.73)	1.65	(1.39-1.95)	5.10E-09
rs17229687	12	79922925	A/G	0.91	1.69	(1.13-2.53)	1.65	(1.14-2.41)	1.69	(1.23-2.30)	2.14	(1.34-3.41)	0.93	(0.47-1.81)	2.12	(1.26-3.56)	0.86	(0.43-1.75)	1.65	(1.39-1.94)	4.90E-09
rs12230268	12	79923509	C/G	0.89	1.66	(1.11-2.48)	1.68	(1.15-2.45)	1.68	(1.23-2.30)	2.14	(1.33-3.43)	0.92	(0.47-1.77)	2.21	(1.31-3.72)	0.84	(0.41-1.71)	1.64	(1.39-1.94)	5.73E-09
rs12227728	12	79923540	A/C	0.89	1.66	(1.11-2.48)	1.67	(1.15-2.45)	1.68	(1.23-2.30)	2.14	(1.33-3.43)	0.92	(0.47-1.78)	2.21	(1.31-3.72)	0.84	(0.41-1.71)	1.64	(1.39-1.94)	5.76E-09
rs34130758	12	79924883	C/T	0.90	1.67	(1.12-2.49)	1.68	(1.15-2.45)	1.68	(1.23-2.30)	2.14	(1.34-3.43)	0.92	(0.48-1.78)	2.22	(1.31-3.74)	0.84	(0.41-1.71)	1.65	(1.39-1.95)	4.55E-09
rs7310151	12	79926158	T/C	0.90	1.61	(1.10-2.36)	1.76	(1.24-2.51)	1.74	(1.28-2.35)	1.88	(1.19-2.98)	0.83	(0.44-1.56)	2.05	(1.24-3.38)	0.80	(0.41-1.59)	1.61	(1.37-1.89)	4.77E-09
12:79926379:G:T	12	79926379	T/G	0.90	1.67	(1.12-2.49)	1.68	(1.15-2.45)	1.68	(1.23-2.30)	2.14	(1.34-3.43)	0.92	(0.48-1.78)	2.22	(1.31-3.74)	0.84	(0.41-1.71)	1.65	(1.39-1.95)	4.56E-09
rs10746138	12	79930366	G/A	0.90	1.61	(1.09-2.36)	1.84	(1.28-2.63)	1.71	(1.27-2.31)	2.00	(1.27-3.14)	0.89	(0.48-1.65)	2.04	(1.24-3.37)	0.80	(0.41-1.58)	1.63	(1.39-1.92)	1.66E-09
12:79931070:C:T	12	79931070	T/C	0.90	1.67	(1.12-2.50)	1.68	(1.15-2.45)	1.68	(1.23-2.30)	2.14	(1.33-3.43)	0.92	(0.47-1.77)	2.22	(1.31-3.74)	0.84	(0.41-1.71)	1.65	(1.39-1.95)	4.54E-09
rs17229939	12	79933335	T/C	0.88	1.67	(1.12-2.50)	1.68	(1.15-2.45)	1.68	(1.22-2.31)	2.15	(1.33-3.48)	0.93	(0.48-1.81)	2.22	(1.31-3.74)	0.83	(0.40-1.71)	1.65	(1.39-1.95)	5.84E-09
rs80114819	12	79933409	G/C	0.88	1.67	(1.12-2.50)	1.68	(1.15-2.45)	1.68	(1.22-2.32)	2.15	(1.33-3.48)	0.93	(0.48-1.81)	2.22	(1.31-3.74)	0.83	(0.40-1.72)	1.65	(1.39-1.95)	5.66E-09
rs11532381	12	79936694	T/C	0.88	1.61	(1.09-2.37)	1.84	(1.28-2.63)	1.71	(1.26-2.33)	2.01	(1.27-3.19)	0.89	(0.48-1.65)	2.04	(1.23-3.39)	0.79	(0.40-1.58)	1.64	(1.39-1.92)	2.19E-09
rs7959588	12	79940362	C/G	0.89	1.60	(1.09-2.36)	1.84	(1.28-2.63)	1.71	(1.26-2.33)	2.01	(1.27-3.18)	0.89	(0.48-1.65)	2.05	(1.24-3.40)	0.79	(0.40-1.57)	1.63	(1.39-1.92)	2.30E-09
rs2400442	12	79942896	C/G	0.89	1.60	(1.09-2.36)	1.84	(1.28-2.63)	1.71	(1.26-2.33)	2.01	(1.27-3.18)	0.89	(0.48-1.65)	2.05	(1.24-3.40)	0.79	(0.40-1.58)	1.63	(1.39-1.92)	2.28E-09
rs7971158	12	79943076	A/G	0.88	1.67	(1.12-2.50)	1.68	(1.15-2.45)	1.68	(1.22-2.32)	2.15	(1.33-3.48)	0.93	(0.48-1.81)	2.22	(1.31-3.77)	0.83	(0.40-1.71)	1.65	(1.39-1.95)	5.93E-09
rs7297808	12	79953757	T/C	0.89	1.67	(1.14-2.44)	1.78	(1.25-2.53)	1.73	(1.28-2.36)	2.01	(1.27-3.18)	0.89	(0.48-1.65)	2.04	(1.23-3.39)	0.77	(0.39-1.53)	1.64	(1.40-1.92)	1.35E-09
rs12229260	12	79957172	T/C	0.88	1.71	(1.14-2.58)	1.62	(1.10-2.40)	1.67	(1.21-2.32)	1.98	(1.21-3.25)	0.96	(0.48-1.90)	2.31	(1.35-3.98)	0.86	(0.41-1.80)	1.64	(1.38-1.95)	1.91E-08
rs11114174	12	79958118	C/T	0.88	1.67	(1.12-2.50)	1.68	(1.15-2.46)	1.68	(1.22-2.31)	2.16	(1.33-3.48)	0.93	(0.48-1.81)	2.22	(1.31-3.77)	0.83	(0.40-1.71)	1.65	(1.39-1.95)	5.99E-09
rs111520896	12	79958723	G/C	0.80	2.12	(1.33-3.37)	1.69	(1.06-2.69)	1.66	(1.11-2.48)	2.57	(1.47-4.51)	0.38	(0.14-1.08)	2.94	(1.53-5.67)	1.03	(0.46-2.28)	1.79	(1.46-2.20)	3.08E-08
rs113398705	12	79963013	A/G	0.88	1.67	(1.12-2.50)	1.68	(1.15-2.46)	1.68	(1.22-2.32)	2.16	(1.33-3.48)	0.93	(0.48-1.81)	2.22	(1.31-3.77)	0.83	(0.40-1.71)	1.65	(1.39-1.95)	6.00E-09
rs7971769	12	79964192	C/A	0.89	1.66	(1.13-2.44)	1.83	(1.28-2.62)	1.71	(1.26-2.32)	2.01	(1.27-3.18)	0.89	(0.48-1.65)	2.05	(1.24-3.40)	0.79	(0.40-1.57)	1.64	(1.40-1.93)	1.52E-09
rs113004084	12	79964858	C/T	0.86	1.67	(1.12-2.50)	1.68	(1.15-2.45)	1.70	(1.23-2.37)	2.16	(1.34-3.49)	0.93	(0.48-1.81)	2.23	(1.30-3.82)	0.83	(0.39-1.75)	1.66	(1.40-1.97)	6.71E-09
rs10861995	12	79966969	C/T	0.87	1.66	(1.13-2.44)	1.84	(1.29-2.63)	1.73	(1.26-2.36)	2.02	(1.27-3.19)	0.89	(0.48-1.65)	2.06	(1.23-3.45)	0.79	(0.39-1.60)	1.65	(1.40-1.94)	1.58E-09
rs10861996	12	79967118	C/A	0.87	1.66	(1.13-2.44)	1.84	(1.29-2.63)	1.73	(1.26-2.36)	2.02	(1.28-3.20)	0.88	(0.48-1.64)	2.06	(1.23-3.45)	0.79	(0.39-1.60)	1.65	(1.40-1.94)	1.58E-09
rs11532355	12	79969770	A/G	0.85	1.67	(1.12-2.50)	1.68	(1.15-2.46)	1.70	(1.22-2.36)	2.21	(1.34-3.65)	0.94	(0.47-1.88)	2.23	(1.30-3.82)	0.83	(0.39-1.75)	1.66	(1.40-1.98)	6.81E-09
rs12227374	12	79970406	A/G	0.85	1.67	(1.12-2.50)	1.68	(1.15-2.46)	1.70	(1.22-2.36)	2.21	(1.34-3.65)	0.94	(0.47-1.88)	2.23	(1.30-3.82)	0.83	(0.39-1.75)	1.66	(1.40-1.98)	6.82E-09
rs11536119	12	79970800	C/A	0.85	1.67	(1.12-2.50)	1.68	(1.15-2.46)	1.70	(1.22-2.36)	2.21	(1.34-3.65)	0.94	(0.47-1.88)	2.23	(1.30-3.82)	0.83	(0.39-1.75)	1.66	(1.40-1.98)	6.85E-09
rs12230485	12	79971546	A/C	0.85	1.67	(1.12-2.50)	1.68	(1.15-2.46)	1.70	(1.22-2.36)	2.21	(1.34-3.65)	0.94	(0.47-1.88)	2.23	(1.30-3.82)	0.83	(0.39-1.75)	1.66	(1.40-1.98)	6.80E-09
rs10437902	12	79971737	A/G	0.86	1.63	(1.10-2.39)	1.86	(1.30-2.66)	1.75	(1.28-2.39)	2.07	(1.29-3.34)	0.90	(0.48-1.71)	2.06	(1.23-3.45)	0.79	(0.39-1.59)	1.66	(1.41-1.96)	1.23E-09
rs74383366	12	79972614	A/G	0.85	1.67	(1.12-2.50)	1.68	(1.15-2.46)	1.70	(1.22-2.36)	2.21	(1.34-3.65)	0.94	(0.47-1.88)	2.23	(1.30-3.82)	0.83	(0.39-1.75)	1.66	(1.40-1.98)	6.82E-09
rs75506427	12	79975181	T/A	0.85	1.67	(1.12-2.50)	1.68	(1.15-2.46)	1.70	(1.22-2.36)	2.22	(1.34-3.66)	0.94	(0.47-1.88)	2.23	(1.30-3.82)	0.83	(0.39-1.75)	1.66	(1.40-1.98)	6.68E-09
rs10861999	12	79975602	T/G	0.85	1.66	(1.13-2.44)	1.84	(1.28-2.63)	1.72	(1.26-2.36)	2.04	(1.27-3.29)	0.90	(0.48-1.70)	2.08	(1.24-3.47)	0.79	(0.39-1.60)	1.66	(1.41-1.95)	1.53E-09
rs76861482	12	79977942	A/G	0.85	1.67	(1.12-2.50)	1.68	(1.15-2.46)	1.70	(1.22-2.36)	2.21	(1.34-3.65)	0.94	(0.47-1.88)	2.23	(1.30-3.82)	0.83	(0.39-1.75)	1.66	(1.40-1.98)	6.80E-09
rs12227898	12	79979919	C/A	0.84	1.67	(1.12-2.50)	1.68	(1.15-2.46)	1.70	(1.22-2.37)	2.22	(1.35-3.67)	0.94	(0.47-1.88)	2.23	(1.30-3.82)	0.83	(0.39-1.75)	1.67	(1.40-1.98)	6.99E-09
rs12231772	12	79979946	T/C	0.84	1.67	(1.12-2.50)	1.68	(1.15-2.46)	1.70	(1.22-2.37)	2.22	(1.35-3.67)	0.94	(0.47-1.88)	2.23	(1.30-3.82)	0.83	(0.39-1.75)	1.67	(1.40-1.98)	6.99E-09
rs17230238	12	79982267	C/T	0.85	1.67	(1.12-2.50)	1.68	(1.15-2.46)	1.70	(1.22-2.36)	2.21	(1.34-3.65)	0.94	(0.47-1.88)	2.23	(1.30-3.82)	0.83	(0.39-1.75)	1.66	(1.40-1.98)	6.79E-09
rs8176913	12	79984794	T/C	0.85	1.67	(1.12-2.50)	1.68	(1.15-2.46)	1.70	(1.22-2.36)	2.21	(1.34-3.65)	0.94	(0.47-1.88)	2.23	(1.30-3.82)	0.83	(0.39-1.75)	1.66	(1.40-1.98)	6.82E-09
rs2307220	12	79985874	C/A	0.85	1.66	(1.13-2.44)	1.84	(1.28-2.63)	1.72	(1.26-2.36)	2.04	(1.27-3.29)	0.90	(0.48-1.69)	2.06	(1.23-3.45)	0.79	(0.39-1.60)	1.66	(1.41-1.95)	1.65E-09
rs3789994	12	79986655	A/G	0.86	1.65	(1.12-2.42)	1.81	(1.27-2.57)	1.72	(1.26-2.36)	2.04	(1.27-3.29)	0.90	(0.48-1.69)	2.06	(1.23-3.45)	0.79	(0.39-1.60)	1.65	(1.40-1.94)	1.76E-09
rs113968256	12	79987672	T/C	0.84	1.67	(1.12-2.50)	1.68	(1.15-2.46)	1.70	(1.22-2.37)	2.21	(1.34-3.64)	0.92	(0.46-1.83)	2.23	(1.30-3.83)	0.83	(0.39-1.75)	1.66	(1.40-1.97)	7.84E-09
rs11114189	12	79991751	A/G	0.85	1.66	(1.13-2.44)	1.84	(1.29-2.64)	1.73	(1.26-2.37)	2.05	(1.27-3.29)	0.89	(0.47-1.68)	2.07	(1.23-3.46)	0.79	(0.39-1.60)	1.66	(1.41-1.95)	1.52E-09
12:79994266:G:A	12	79994266	A/G	0.84	1.67	(1.12-2.50)	1.68	(1.15-2.46)	1.70	(1.22-2.37)	2.21	(1.34-3.65)	0.94	(0.47-1.88)	2.23	(1.30-3.82)	0.83	(0.39-1.75)	1.67	(1.40-1.98)	6.76E-09
rs113270526	12	80001692	A/G	0.82	1.72	(1.15-2.56)	1.67	(1.15-2.45)	1.72	(1.22-2.42)	2.11	(1.28-3.48)	1.14	(0.58-2.25)	2.23	(1.29-3.84)	0.87	(0.41-1.86)	1.69	(1.42-2.01)	3.34E-09
rs112589646	12	80001782	C/T	0.82	1.72	(1.15-2.56)	1.67	(1.15-2.45)	1.72	(1.22-2.42)	2.11	(1.28-3.47)	1.14	(0.58-2.25)	2.23	(1.29-3.84)	0.87	(0.41-1.86)	1.69	(1.42-2.01)	3.37E-09
rs10862001	12	80002106	A/G	0.83	1.69	(1.15-2.49)	1.83	(1.28-2.62)	1.77	(1.27-2.45)	1.97	(1.22-3.18)	1.03	(0.55-1.93)	2.11	(1.26-3.54)	0.83	(0.40-1.69)	1.68	(1.43-1.99)	6.84E-10
rs7299544	12	80010169	T/A	0.82	1.68	(1.12-2.51)	1.68	(1.15-2.45)	1.70	(1.20-2.40)	2.11	(1.29-3.48)	1.13	(0.57-2.24)	2.25	(1.30-3.89)	0.88	(0.41-1.88)	1.68	(1.41-2.00)	5.72E-09
rs7968442	12	80025071	A/G	0.82	1.66	(1.13-2.45)	1.84	(1.28-2.63)	1.74	(1.25-2.42)	1.97	(1.21-3.21)	1.07	(0.57-2.03)	2.14	(1.27-3.61)	0.83	(0.40-1.71)	1.68	(1.42-1.99)	9.76E-10
rs80010377	12	80040134	G/T	0.78	1.89	(1.24-2.88)	1.80	(1.21-2.67)	1.62	(1.12-2.34)	1.97	(1.15-3.37)	1.13	(0.53-2.41)	2.26	(1.28-3.99)	0.85	(0.38-1.92)	1.71	(1.42-2.06)	1.09E-08
rs11114203	12	80040628	A/C	0.80	1.68	(1.12-2.51)	1.68	(1.15-2.45)	1.68	(1.19-2.39)	2.12	(1.27-3.53)	1.20	(0.60-2.40)	2.28	(1.31-3.97)	0.87	(0.40-1.88)	1.68	(1.41-2.01)	6.57E-09
rs10746140	12	80047067	C/T	0.82	1.66	(1.13-2.45)	1.83	(1.28-2.62)	1.73	(1.24-2.41)	1.97	(1.21-3.21)	1.07	(0.57-2.03)	2.20	(1.30-3.71)	0.83	(0.40-1.72)	1.68	(1.42-1.99)	1.05E-09
rs111855983	12	80052550	C/T	0.80	1.68	(1.12-2.51)	1.68	(1.15-2.45)	1.67	(1.17-2.37)	2.13	(1.27-3.57)	1.24	(0.61-2.50)	2.28	(1.31-3.97)	0.87	(0.40-1.89)	1.68	(1.41-2.01)	7.55E-09
rs7978940	12	80059278	G/A	0.80	1.66	(1.12-2.48)	1.68	(1.15-2.45)	1.66	(1.17-2.36)	2.12	(1.26-3.55)	1.24	(0.61-2.50)	2.28	(1.31-3.97)	0.87	(0.40-1.90)	1.68	(1.41-2.00)	8.66E-09
12:80065316:T:G	12	80065316	G/T	0.80	1.68	(1.12-2.51)	1.68	(1.15-2.45)	1.66	(1.17-2.36)	2.11	(1.26-3.55)	1.24	(0.62-2.51)	2.28	(1.31-3.97)	0.87	(0.40-1.90)	1.68	(1.41-2.01)	8.34E-09
rs952848	12	80073698	G/A	0.80	1.66	(1.12-2.48)	1.66	(1.14-2.41)	1.66	(1.17-2.36)	2.11	(1.26-3.56)	1.27	(0.63-2.56)	2.28	(1.31-3.97)	0.87	(0.40-1.91)	1.68	(1.41-2.00)	8.67E-09
rs2463169	12	80079048	A/G	0.81	1.66	(1.13-2.44)	1.83	(1.28-2.62)	1.71	(1.22-2.39)	1.94	(1.18-3.19)	1.13	(0.59-2.17)	2.20	(1.30-3.72)	0.82	(0.39-1.72)	1.68	(1.42-1.99)	1.21E-09
rs2430865	12	80105973	G/T	0.78	1.75	(1.18-2.58)	1.86	(1.29-2.68)	1.70	(1.21-2.38)	1.99	(1.18-3.34)	1.14	(0.59-2.22)	2.24	(1.31-3.82)	0.82	(0.39-1.73)	1.71	(1.44-2.03)	9.02E-10
rs2542811	12	80110453	G/A	0.77	1.74	(1.18-2.58)	1.85	(1.29-2.66)	1.69	(1.21-2.37)	1.98	(1.18-3.33)	1.22	(0.63-2.36)	2.26	(1.31-3.88)	0.82	(0.39-1.72)	1.71	(1.44-2.03)	8.22E-10
rs2694830	12	80111407	C/T	0.77	1.71	(1.15-2.52)	1.89	(1.31-2.72)	1.70	(1.21-2.38)	1.87	(1.10-3.15)	1.22	(0.63-2.37)	2.26	(1.31-3.89)	0.82	(0.39-1.72)	1.70	(1.43-2.02)	1.42E-09
rs2694829	12	80113558	T/C	0.77	1.71	(1.15-2.53)	1.88	(1.31-2.71)	1.68	(1.19-2.36)	1.99	(1.18-3.36)	1.30	(0.66-2.56)	2.31	(1.34-3.99)	0.81	(0.39-1.70)	1.72	(1.45-2.04)	7.57E-10
rs11114226	12	80113951	C/T	0.75	1.73	(1.15-2.60)	1.71	(1.16-2.51)	1.56	(1.08-2.24)	2.20	(1.27-3.82)	1.45	(0.70-3.00)	2.37	(1.34-4.21)	0.86	(0.39-1.88)	1.70	(1.42-2.04)	1.19E-08
rs2694661	12	80114135	A/G	0.77	1.72	(1.16-2.53)	1.85	(1.29-2.64)	1.69	(1.20-2.38)	1.94	(1.15-3.28)	1.22	(0.63-2.36)	2.29	(1.33-3.95)	0.81	(0.39-1.70)	1.70	(1.43-2.02)	1.11E-09
rs112985984	12	80114680	T/C	0.73	1.88	(1.24-2.87)	1.77	(1.19-2.63)	1.66	(1.15-2.40)	2.07	(1.17-3.66)	1.57	(0.73-3.38)	2.42	(1.35-4.36)	0.81	(0.35-1.84)	1.76	(1.46-2.13)	2.99E-09
rs8069437	17	44906949	T/C	0.90	2.04	(1.42-2.93)	1.29	(0.95-1.76)	1.45	(1.11-1.90)	1.57	(1.01-2.46)	1.39	(0.80-2.42)	1.50	(0.98-2.28)	1.31	(0.80-2.14)	1.49	(1.30-1.72)	2.56E-08
rs197913	17	44990046	C/G	0.96	1.29	(0.93-1.79)	1.47	(1.10-1.97)	1.57	(1.24-1.99)	1.60	(1.07-2.39)	1.45	(0.92-2.30)	1.10	(0.75-1.60)	1.46	(0.97-2.21)	1.43	(1.26-1.63)	1.99E-08
rs197915	17	44990522	G/A	0.96	1.24	(0.90-1.72)	1.41	(1.06-1.89)	1.65	(1.30-2.09)	1.58	(1.05-2.36)	1.47	(0.93-2.32)	1.30	(0.89-1.90)	1.49	(0.99-2.26)	1.46	(1.29-1.66)	2.88E-09
rs12601886	17	44991936	G/A	0.96	1.31	(0.94-1.81)	1.34	(1.00-1.78)	1.62	(1.28-2.04)	1.54	(1.03-2.29)	1.42	(0.91-2.23)	1.28	(0.87-1.88)	1.62	(1.07-2.44)	1.45	(1.28-1.65)	5.33E-09
rs2920396	17	44991961	A/G	0.96	1.31	(0.95-1.82)	1.34	(1.00-1.78)	1.62	(1.29-2.05)	1.55	(1.04-2.31)	1.46	(0.93-2.29)	1.26	(0.86-1.85)	1.61	(1.07-2.44)	1.46	(1.28-1.65)	4.18E-09
rs1662594	17	44992737	A/G	0.97	1.33	(0.96-1.84)	1.34	(1.00-1.78)	1.62	(1.28-2.04)	1.54	(1.04-2.30)	1.46	(0.93-2.29)	1.26	(0.86-1.85)	1.61	(1.07-2.44)	1.46	(1.28-1.65)	4.23E-09
rs1662596	17	44993118	A/G	0.97	1.33	(0.96-1.84)	1.34	(1.00-1.78)	1.62	(1.28-2.05)	1.55	(1.04-2.31)	1.46	(0.93-2.29)	1.26	(0.86-1.85)	1.61	(1.07-2.44)	1.46	(1.29-1.65)	3.67E-09
rs4968248	17	44993128	G/A	0.96	1.33	(0.96-1.84)	1.46	(1.09-1.94)	1.54	(1.22-1.95)	1.54	(1.03-2.30)	1.40	(0.89-2.19)	1.29	(0.88-1.89)	1.52	(1.00-2.30)	1.45	(1.28-1.64)	6.09E-09
rs1618989	17	44993708	C/T	0.97	1.32	(0.96-1.83)	1.35	(1.02-1.80)	1.63	(1.29-2.06)	1.55	(1.04-2.31)	1.48	(0.94-2.32)	1.26	(0.86-1.85)	1.61	(1.07-2.44)	1.46	(1.29-1.66)	2.53E-09
rs1052504	17	44993828	T/C	0.97	1.33	(0.96-1.84)	1.34	(1.00-1.78)	1.62	(1.29-2.05)	1.54	(1.04-2.30)	1.47	(0.94-2.32)	1.26	(0.86-1.85)	1.61	(1.07-2.44)	1.46	(1.29-1.65)	3.32E-09
rs1623402	17	44994280	T/C	0.97	1.33	(0.96-1.84)	1.34	(1.00-1.78)	1.62	(1.29-2.05)	1.54	(1.04-2.30)	1.47	(0.94-2.32)	1.26	(0.86-1.85)	1.61	(1.07-2.44)	1.46	(1.29-1.65)	3.30E-09
rs1662597	17	44994855	C/T	0.97	1.33	(0.96-1.84)	1.33	(1.00-1.78)	1.62	(1.29-2.05)	1.54	(1.03-2.30)	1.47	(0.94-2.32)	1.26	(0.86-1.85)	1.61	(1.06-2.43)	1.46	(1.29-1.65)	3.55E-09
17:44995070:G:A	17	44995070	G/A	0.96	1.32	(0.95-1.83)	1.35	(1.02-1.80)	1.62	(1.28-2.05)	1.54	(1.03-2.29)	1.44	(0.92-2.26)	1.27	(0.87-1.87)	1.61	(1.07-2.43)	1.46	(1.29-1.65)	3.26E-09
rs11658276	17	44995534	C/T	0.96	1.30	(0.94-1.79)	1.40	(1.05-1.86)	1.60	(1.26-2.01)	1.62	(1.09-2.42)	1.45	(0.92-2.28)	1.29	(0.88-1.89)	1.52	(1.01-2.30)	1.46	(1.29-1.65)	3.20E-09
17:44996100:A:G	17	44996100	A/G	0.96	1.26	(0.91-1.74)	1.59	(1.18-2.13)	1.53	(1.21-1.94)	1.48	(0.99-2.22)	1.06	(0.68-1.66)	1.50	(1.04-2.16)	1.29	(0.86-1.95)	1.42	(1.25-1.61)	3.93E-08
rs1662576	17	44996245	T/C	0.97	1.33	(0.96-1.83)	1.34	(1.01-1.78)	1.62	(1.28-2.05)	1.54	(1.04-2.30)	1.47	(0.94-2.32)	1.26	(0.86-1.84)	1.61	(1.07-2.43)	1.46	(1.29-1.65)	3.25E-09
rs1662577	17	44996759	A/C	0.97	1.32	(0.96-1.83)	1.34	(1.01-1.79)	1.62	(1.28-2.05)	1.54	(1.04-2.30)	1.47	(0.94-2.32)	1.26	(0.86-1.84)	1.61	(1.07-2.43)	1.46	(1.29-1.65)	3.40E-09
rs2920397	17	44997329	A/G	0.97	1.32	(0.96-1.83)	1.34	(1.01-1.79)	1.62	(1.28-2.05)	1.54	(1.04-2.30)	1.47	(0.94-2.32)	1.26	(0.86-1.84)	1.61	(1.06-2.43)	1.46	(1.29-1.65)	3.40E-09
17:44997356:G:A	17	44997356	G/A	0.96	1.32	(0.95-1.83)	1.35	(1.01-1.79)	1.62	(1.28-2.05)	1.54	(1.03-2.29)	1.44	(0.92-2.26)	1.27	(0.87-1.87)	1.62	(1.07-2.44)	1.46	(1.29-1.65)	3.42E-09
rs11654971	17	44998563	G/A	0.96	1.32	(0.95-1.83)	1.35	(1.01-1.79)	1.62	(1.28-2.05)	1.54	(1.03-2.29)	1.44	(0.92-2.26)	1.27	(0.87-1.87)	1.62	(1.07-2.44)	1.46	(1.29-1.65)	3.41E-09
rs197917	17	44999647	A/G	0.97	1.35	(0.98-1.87)	1.34	(1.01-1.79)	1.62	(1.28-2.05)	1.54	(1.03-2.30)	1.47	(0.94-2.32)	1.26	(0.86-1.84)	1.61	(1.06-2.43)	1.46	(1.29-1.66)	2.67E-09
17:44999870:G:C	17	44999870	C/G	0.97	1.35	(0.98-1.87)	1.35	(1.02-1.80)	1.64	(1.29-2.07)	1.55	(1.04-2.30)	1.48	(0.94-2.32)	1.26	(0.86-1.84)	1.60	(1.06-2.43)	1.47	(1.30-1.66)	1.77E-09
17:45000529:G:C	17	45000529	C/G	0.97	1.35	(0.98-1.87)	1.34	(1.01-1.79)	1.62	(1.29-2.05)	1.54	(1.04-2.30)	1.48	(0.94-2.32)	1.25	(0.86-1.83)	1.61	(1.07-2.43)	1.46	(1.29-1.66)	2.44E-09
17:45000997:G:A	17	45000997	G/A	0.97	1.35	(0.97-1.86)	1.35	(1.01-1.79)	1.62	(1.29-2.05)	1.54	(1.03-2.29)	1.44	(0.92-2.26)	1.26	(0.86-1.84)	1.62	(1.07-2.44)	1.46	(1.29-1.66)	2.63E-09
rs35707546	17	45001541	G/A	0.97	1.35	(0.98-1.86)	1.35	(1.01-1.79)	1.63	(1.29-2.05)	1.54	(1.03-2.29)	1.44	(0.92-2.26)	1.26	(0.86-1.84)	1.62	(1.07-2.44)	1.46	(1.29-1.66)	2.43E-09
rs197918	17	45003080	G/A	0.97	1.35	(0.98-1.87)	1.34	(1.01-1.78)	1.63	(1.29-2.06)	1.55	(1.04-2.30)	1.48	(0.94-2.32)	1.25	(0.86-1.83)	1.61	(1.07-2.43)	1.46	(1.29-1.66)	2.02E-09
rs197919	17	45003675	T/C	0.97	1.35	(0.98-1.87)	1.34	(1.01-1.78)	1.62	(1.29-2.05)	1.55	(1.04-2.30)	1.48	(0.94-2.32)	1.25	(0.86-1.83)	1.61	(1.07-2.43)	1.46	(1.29-1.66)	2.36E-09
rs1867237	17	45003829	G/A	0.97	1.35	(0.98-1.86)	1.35	(1.01-1.79)	1.63	(1.29-2.05)	1.54	(1.03-2.29)	1.44	(0.92-2.26)	1.26	(0.86-1.84)	1.61	(1.07-2.43)	1.46	(1.29-1.66)	2.52E-09
rs2191033	17	45004788	G/A	0.97	1.32	(0.96-1.83)	1.40	(1.05-1.87)	1.58	(1.25-2.00)	1.67	(1.12-2.49)	1.45	(0.92-2.29)	1.27	(0.87-1.86)	1.52	(1.01-2.30)	1.46	(1.29-1.66)	2.36E-09
rs10853087	17	45006112	C/G	0.97	1.32	(0.96-1.83)	1.40	(1.05-1.86)	1.63	(1.29-2.06)	1.60	(1.08-2.38)	1.46	(0.93-2.29)	1.26	(0.87-1.83)	1.53	(1.01-2.31)	1.47	(1.30-1.66)	1.41E-09
rs197925	17	45010721	A/G	0.98	1.33	(0.96-1.83)	1.35	(1.02-1.80)	1.63	(1.29-2.05)	1.67	(1.12-2.48)	1.49	(0.95-2.35)	1.26	(0.87-1.83)	1.53	(1.01-2.31)	1.47	(1.30-1.66)	1.46E-09
rs7213526	17	45011157	T/C	0.97	1.33	(0.96-1.83)	1.36	(1.02-1.81)	1.63	(1.29-2.05)	1.66	(1.12-2.47)	1.46	(0.93-2.29)	1.26	(0.87-1.84)	1.53	(1.01-2.31)	1.47	(1.30-1.66)	1.53E-09
rs197926	17	45012087	G/A	0.98	1.31	(0.94-1.81)	1.49	(1.12-1.99)	1.58	(1.25-2.00)	1.40	(0.94-2.09)	1.09	(0.70-1.68)	1.43	(1.00-2.05)	1.38	(0.92-2.07)	1.42	(1.26-1.61)	2.14E-08
rs4968285	17	45015632	T/C	0.98	1.29	(0.93-1.78)	1.57	(1.17-2.11)	1.57	(1.24-1.98)	1.50	(1.01-2.25)	1.07	(0.69-1.66)	1.48	(1.03-2.13)	1.32	(0.88-1.99)	1.44	(1.27-1.63)	1.13E-08
rs4968286	17	45017645	T/C	0.98	1.29	(0.93-1.79)	1.58	(1.18-2.11)	1.55	(1.23-1.97)	1.38	(0.93-2.05)	1.07	(0.69-1.66)	1.50	(1.04-2.16)	1.33	(0.88-2.00)	1.43	(1.26-1.62)	2.36E-08
rs1052586	17	45018463	T/C	1.00	1.31	(0.94-1.81)	1.49	(1.12-1.98)	1.58	(1.25-1.99)	1.40	(0.95-2.07)	1.07	(0.70-1.64)	1.44	(1.01-2.06)	1.39	(0.93-2.08)	1.42	(1.26-1.61)	1.92E-08
rs1047779	17	45019243	T/G	0.98	1.28	(0.93-1.78)	1.57	(1.17-2.11)	1.57	(1.24-1.99)	1.49	(1.00-2.22)	1.07	(0.69-1.66)	1.48	(1.03-2.13)	1.32	(0.88-1.99)	1.44	(1.27-1.63)	1.25E-08
17:45019731:T:C	17	45019731	T/C	0.98	1.29	(0.93-1.78)	1.57	(1.17-2.11)	1.57	(1.24-1.98)	1.49	(1.00-2.22)	1.07	(0.69-1.66)	1.48	(1.03-2.13)	1.32	(0.88-1.99)	1.44	(1.27-1.63)	1.26E-08
17:45024049:T:C	17	45024049	C/T	0.98	1.31	(0.95-1.82)	1.49	(1.11-1.98)	1.58	(1.25-2.00)	1.37	(0.92-2.04)	1.08	(0.70-1.68)	1.43	(1.00-2.04)	1.39	(0.92-2.08)	1.42	(1.26-1.61)	2.64E-08
rs4968288	17	45024057	T/C	0.98	1.36	(0.98-1.88)	1.30	(0.98-1.73)	1.66	(1.32-2.10)	1.48	(1.00-2.20)	1.48	(0.94-2.32)	1.24	(0.85-1.80)	1.62	(1.08-2.45)	1.46	(1.29-1.65)	2.74E-09
rs736603	17	45024745	T/G	0.98	1.31	(0.94-1.81)	1.49	(1.12-1.98)	1.58	(1.25-2.00)	1.37	(0.92-2.03)	1.09	(0.70-1.68)	1.43	(1.00-2.04)	1.39	(0.93-2.08)	1.42	(1.26-1.61)	2.58E-08
rs736604	17	45024809	T/C	0.98	1.31	(0.94-1.81)	1.49	(1.12-1.98)	1.58	(1.25-2.00)	1.37	(0.92-2.03)	1.09	(0.70-1.68)	1.43	(1.00-2.04)	1.39	(0.92-2.08)	1.42	(1.26-1.61)	2.64E-08
rs2003539	17	45025319	A/G	0.98	1.29	(0.93-1.79)	1.57	(1.17-2.10)	1.56	(1.24-1.98)	1.49	(1.00-2.22)	1.07	(0.69-1.66)	1.47	(1.02-2.10)	1.32	(0.88-1.98)	1.43	(1.27-1.62)	1.57E-08
17:45026333:G:A	17	45026333	A/G	0.98	1.31	(0.94-1.81)	1.48	(1.11-1.98)	1.58	(1.25-2.00)	1.37	(0.92-2.03)	1.09	(0.70-1.68)	1.43	(1.00-2.04)	1.39	(0.93-2.08)	1.42	(1.25-1.61)	2.81E-08
rs9889762	17	45026366	A/G	0.98	1.29	(0.93-1.79)	1.55	(1.16-2.08)	1.56	(1.23-1.97)	1.50	(1.01-2.23)	1.09	(0.70-1.69)	1.46	(1.02-2.09)	1.32	(0.88-1.98)	1.43	(1.26-1.62)	1.53E-08
17:45026715:T:G	17	45026715	G/T	0.98	1.31	(0.94-1.81)	1.48	(1.11-1.98)	1.58	(1.25-2.00)	1.37	(0.92-2.03)	1.09	(0.70-1.68)	1.43	(1.00-2.04)	1.39	(0.93-2.08)	1.42	(1.25-1.61)	2.84E-08
rs9911967	17	45026911	T/C	0.98	1.35	(0.98-1.87)	1.30	(0.98-1.73)	1.66	(1.31-2.09)	1.43	(0.97-2.12)	1.50	(0.95-2.35)	1.24	(0.85-1.81)	1.63	(1.08-2.46)	1.45	(1.28-1.65)	4.01E-09
rs2317997	17	45027648	C/T	0.98	1.31	(0.94-1.81)	1.48	(1.11-1.98)	1.57	(1.24-1.99)	1.35	(0.91-2.00)	1.09	(0.70-1.69)	1.43	(1.00-2.05)	1.39	(0.93-2.08)	1.42	(1.25-1.60)	3.35E-08
17:45028001:C:T	17	45028001	T/C	0.98	1.31	(0.94-1.81)	1.49	(1.12-1.98)	1.57	(1.24-1.99)	1.35	(0.91-2.00)	1.09	(0.70-1.70)	1.43	(1.00-2.05)	1.39	(0.93-2.08)	1.42	(1.25-1.60)	3.04E-08
17:45028037:A:T	17	45028037	A/T	0.98	1.29	(0.93-1.79)	1.57	(1.17-2.10)	1.56	(1.23-1.97)	1.47	(0.99-2.19)	1.08	(0.69-1.68)	1.47	(1.02-2.11)	1.32	(0.88-1.99)	1.43	(1.26-1.62)	1.78E-08
17:45028052:C:T	17	45028052	C/T	0.98	1.29	(0.93-1.79)	1.57	(1.17-2.10)	1.56	(1.23-1.97)	1.47	(0.99-2.19)	1.08	(0.69-1.68)	1.47	(1.02-2.11)	1.32	(0.88-1.99)	1.43	(1.26-1.62)	1.80E-08
rs3809854	17	45029294	C/T	0.98	1.31	(0.95-1.81)	1.49	(1.12-1.98)	1.57	(1.24-1.99)	1.35	(0.91-2.00)	1.09	(0.70-1.70)	1.43	(1.00-2.05)	1.39	(0.93-2.08)	1.42	(1.25-1.61)	3.01E-08
rs17608961	17	45029668	G/T	0.98	1.29	(0.93-1.78)	1.57	(1.17-2.10)	1.56	(1.23-1.98)	1.47	(0.99-2.19)	1.08	(0.69-1.68)	1.47	(1.02-2.11)	1.33	(0.88-2.00)	1.43	(1.27-1.62)	1.64E-08
17:45031830:C:T	17	45031830	T/C	0.98	1.31	(0.95-1.82)	1.49	(1.12-1.98)	1.57	(1.24-1.99)	1.35	(0.91-2.00)	1.09	(0.71-1.70)	1.43	(1.01-2.05)	1.39	(0.93-2.09)	1.42	(1.25-1.61)	2.88E-08
rs4381655	17	45032067	C/T	0.98	1.31	(0.95-1.82)	1.49	(1.12-1.98)	1.57	(1.24-1.99)	1.35	(0.91-2.00)	1.10	(0.71-1.70)	1.43	(1.01-2.05)	1.39	(0.93-2.09)	1.42	(1.25-1.61)	2.85E-08
rs11656362	17	45036255	G/C	0.98	1.36	(0.98-1.87)	1.30	(0.98-1.73)	1.66	(1.31-2.09)	1.43	(0.96-2.11)	1.50	(0.95-2.35)	1.24	(0.85-1.81)	1.64	(1.09-2.47)	1.45	(1.28-1.65)	3.94E-09
rs2316330	17	45040032	T/G	0.98	1.30	(0.94-1.81)	1.48	(1.11-1.98)	1.57	(1.24-1.99)	1.35	(0.91-2.00)	1.09	(0.70-1.69)	1.43	(1.00-2.05)	1.39	(0.93-2.09)	1.42	(1.25-1.60)	3.48E-08
rs3851785	17	45040147	G/T	0.98	1.30	(0.94-1.81)	1.48	(1.11-1.98)	1.57	(1.24-1.99)	1.35	(0.91-2.00)	1.09	(0.70-1.69)	1.43	(1.00-2.05)	1.39	(0.93-2.09)	1.42	(1.25-1.60)	3.53E-08
rs11652318	17	45041094	C/T	0.98	1.30	(0.94-1.81)	1.48	(1.11-1.98)	1.57	(1.24-1.98)	1.35	(0.91-2.01)	1.09	(0.70-1.69)	1.43	(1.01-2.05)	1.39	(0.93-2.09)	1.42	(1.25-1.60)	3.46E-08
rs3760377	17	45042079	G/A	0.98	1.29	(0.93-1.78)	1.55	(1.16-2.07)	1.56	(1.23-1.97)	1.47	(0.99-2.20)	1.08	(0.69-1.68)	1.47	(1.02-2.11)	1.33	(0.88-2.00)	1.43	(1.26-1.62)	2.00E-08
rs11079745	17	45044147	C/A	0.98	1.27	(0.91-1.76)	1.56	(1.16-2.09)	1.56	(1.23-1.97)	1.47	(0.99-2.19)	1.08	(0.69-1.68)	1.47	(1.02-2.11)	1.33	(0.88-2.00)	1.43	(1.26-1.62)	2.36E-08
rs4968250	17	45045351	G/C	0.98	1.29	(0.93-1.79)	1.49	(1.12-1.98)	1.57	(1.24-1.98)	1.35	(0.91-2.00)	1.09	(0.70-1.69)	1.44	(1.01-2.07)	1.44	(0.96-2.17)	1.42	(1.25-1.61)	3.11E-08
rs28553405	17	45045895	G/A	0.98	1.29	(0.93-1.79)	1.46	(1.10-1.95)	1.57	(1.24-1.98)	1.35	(0.91-2.00)	1.09	(0.70-1.69)	1.44	(1.01-2.07)	1.45	(0.96-2.17)	1.41	(1.25-1.60)	4.09E-08
rs3851786	17	45046932	G/A	0.98	1.29	(0.93-1.79)	1.48	(1.11-1.97)	1.56	(1.23-1.97)	1.40	(0.94-2.08)	1.09	(0.70-1.69)	1.44	(1.01-2.07)	1.44	(0.96-2.17)	1.42	(1.26-1.61)	2.64E-08
rs3851787	17	45046982	G/A	0.98	1.29	(0.93-1.79)	1.48	(1.11-1.98)	1.56	(1.24-1.98)	1.35	(0.91-2.00)	1.09	(0.70-1.69)	1.44	(1.01-2.07)	1.44	(0.96-2.17)	1.42	(1.25-1.60)	3.45E-08
rs7216991	17	45052253	G/A	0.97	1.25	(0.91-1.73)	1.52	(1.13-2.04)	1.54	(1.21-1.95)	1.46	(0.98-2.18)	1.07	(0.68-1.68)	1.49	(1.03-2.14)	1.43	(0.94-2.17)	1.42	(1.26-1.61)	3.75E-08
rs62075896	17	45053590	C/T	0.97	1.25	(0.91-1.73)	1.53	(1.13-2.06)	1.53	(1.21-1.94)	1.46	(0.98-2.18)	1.08	(0.69-1.69)	1.48	(1.03-2.13)	1.43	(0.94-2.16)	1.42	(1.26-1.61)	3.82E-08
rs3851795	17	45061077	A/G	0.96	1.17	(0.84-1.62)	1.31	(0.98-1.75)	1.64	(1.29-2.07)	1.66	(1.10-2.49)	1.38	(0.88-2.18)	1.40	(0.95-2.05)	1.34	(0.88-2.03)	1.42	(1.25-1.61)	4.83E-08
rs6064422	20	55161209	A/T	0.93	1.96	(1.24-3.09)	1.64	(1.11-2.43)	1.43	(1.05-1.96)	2.76	(1.45-5.25)	0.94	(0.54-1.64)	2.17	(1.27-3.71)	1.85	(1.02-3.36)	1.65	(1.39-1.96)	1.21E-08
rs4811717	20	55162180	A/C	0.94	1.90	(1.21-2.98)	1.61	(1.09-2.37)	1.46	(1.07-2.00)	2.76	(1.45-5.25)	0.95	(0.55-1.66)	2.11	(1.23-3.59)	1.87	(1.02-3.41)	1.65	(1.39-1.96)	1.39E-08
rs6024978	20	55165067	A/C	0.96	1.92	(1.23-2.98)	1.57	(1.07-2.28)	1.45	(1.07-1.97)	2.64	(1.42-4.89)	0.95	(0.55-1.63)	2.22	(1.30-3.78)	1.92	(1.05-3.50)	1.64	(1.39-1.94)	7.94E-09
20:55165923:G:A	20	55165923	G/A	0.97	1.94	(1.23-3.06)	1.62	(1.10-2.38)	1.46	(1.08-1.98)	2.57	(1.39-4.76)	1.00	(0.58-1.71)	2.08	(1.23-3.51)	1.89	(1.04-3.43)	1.65	(1.39-1.96)	7.31E-09
rs1886051	20	55167072	C/T	0.99	1.89	(1.21-2.97)	1.55	(1.06-2.28)	1.45	(1.07-1.95)	2.41	(1.34-4.35)	0.94	(0.56-1.57)	2.09	(1.26-3.46)	1.86	(1.03-3.34)	1.60	(1.36-1.89)	2.17E-08
rs1886052	20	55167385	A/C	0.99	1.87	(1.20-2.92)	1.55	(1.06-2.26)	1.46	(1.08-1.97)	2.42	(1.34-4.36)	0.92	(0.55-1.54)	2.09	(1.26-3.47)	1.88	(1.05-3.39)	1.61	(1.36-1.89)	1.85E-08
rs56674399	20	55168101	T/C	0.97	1.90	(1.21-2.97)	1.55	(1.06-2.27)	1.46	(1.08-1.98)	2.48	(1.35-4.54)	0.93	(0.55-1.57)	2.11	(1.26-3.53)	1.88	(1.04-3.42)	1.62	(1.37-1.91)	2.08E-08
rs11086553	20	55168566	G/A	0.97	1.88	(1.20-2.95)	1.67	(1.13-2.47)	1.45	(1.07-1.96)	2.45	(1.33-4.50)	0.94	(0.55-1.61)	2.07	(1.24-3.47)	1.87	(1.03-3.39)	1.63	(1.38-1.93)	1.37E-08
rs56215525	20	55169489	A/G	0.97	1.89	(1.20-2.97)	1.55	(1.06-2.28)	1.47	(1.08-1.99)	2.51	(1.37-4.60)	0.93	(0.55-1.57)	2.10	(1.25-3.52)	1.89	(1.04-3.42)	1.62	(1.37-1.92)	1.89E-08
rs11086554	20	55171694	A/G	0.96	1.90	(1.22-2.96)	1.52	(1.05-2.22)	1.50	(1.10-2.03)	2.38	(1.32-4.31)	0.93	(0.55-1.57)	2.14	(1.27-3.59)	1.90	(1.05-3.45)	1.63	(1.38-1.92)	1.16E-08
rs6069794	20	55171752	C/G	0.96	1.90	(1.22-2.96)	1.52	(1.05-2.22)	1.50	(1.10-2.03)	2.38	(1.32-4.30)	0.93	(0.55-1.57)	2.14	(1.27-3.59)	1.90	(1.05-3.45)	1.62	(1.38-1.92)	1.17E-08

## Sheet: Info_and_FreqRA
				GWAS1			GWAS2			Central			Italy			Spain			Sweden			UK
SNP	Chr	Position (hg19)	risk/other	Info	Freq RA (%)	Freq RA (%)	Info	Freq RA (%)	Freq RA (%)	Info	Freq RA (%)	Freq RA (%)	Info	Freq RA (%)	Freq RA (%)	Info	Freq RA (%)	Freq RA (%)	Info	Freq RA (%)	Freq RA (%)	Info	Freq RA (%)	Freq RA (%)
			allele	score	Cases	Controls	score	Cases	Controls	score	Cases	Controls	score	Cases	Controls	score	Cases	Controls	score	Cases	Controls	score	Cases	Controls
rs1924557	1	82047934	T/C	0.968	93.97	87.10	0.969	93.11	88.13	0.923	94.89	86.73	0.901	91.65	85.49	0.860	94.57	85.64	0.973	90.56	88.77	0.934	96.24	85.31
rs4426018	1	82048650	A/G	0.999	97.96	91.16	0.998	96.36	91.90	0.897	98.16	90.79	0.894	93.38	87.60	0.887	94.72	90.52	0.959	96.81	92.55	0.909	97.29	90.52
rs7365544	1	155068748	C/A	0.989	56.21	50.46	1.000	62.72	50.05	0.998	61.89	51.93	0.995	64.04	56.83	0.998	58.06	50.75	0.999	61.87	47.92	0.999	50.03	49.65
rs56112907	1	155070862	C/A	0.990	56.26	50.66	0.995	62.80	50.19	0.976	62.35	52.50	0.960	64.55	57.81	0.972	58.59	51.55	0.984	62.10	48.37	0.979	50.78	50.18
rs10796938	1	155072055	C/A	0.990	56.26	50.66	0.995	62.80	50.19	0.976	62.36	52.53	0.960	64.55	57.83	0.972	58.59	51.55	0.984	62.10	48.37	0.979	50.78	50.18
rs6427158	1	155074903	G/T	0.990	56.26	50.66	0.993	62.80	50.20	0.976	62.36	52.53	0.960	64.55	57.83	0.972	58.59	51.55	0.984	62.10	48.37	0.979	50.78	50.18
rs11264312	1	155075888	T/C	0.990	56.26	50.66	0.993	62.80	50.20	0.976	62.35	52.50	0.959	64.55	57.74	0.972	58.59	51.55	0.984	62.10	48.16	0.978	50.78	50.15
rs4625273	1	155076043	C/T	0.990	56.26	50.66	0.993	62.80	50.20	0.976	62.36	52.50	0.960	64.55	57.76	0.972	58.59	51.55	0.984	62.10	48.17	0.978	50.78	50.15
1:155076505:A:G	1	155076505	A/G	0.987	56.05	50.46	0.992	62.79	50.10	0.973	61.75	52.27	0.957	64.15	57.64	0.971	58.49	51.54	0.983	61.51	47.95	0.976	50.76	49.83
1:155076734:C:T	1	155076734	C/T	0.990	56.26	50.56	0.993	62.80	50.20	0.976	62.08	52.51	0.960	64.55	57.75	0.972	58.59	51.54	0.984	62.10	48.17	0.978	50.74	50.10
1:155078423:C:G	1	155078423	C/G	0.990	56.26	50.57	0.994	62.80	50.24	0.975	62.36	52.53	0.959	64.55	57.76	0.971	58.60	51.54	0.984	62.10	48.18	0.978	50.78	50.11
rs7368345	1	155080090	A/G	0.989	56.25	50.64	0.993	62.80	50.19	0.975	62.65	52.56	0.940	64.66	58.05	0.964	57.94	51.49	0.984	62.10	48.18	0.971	50.84	50.08
1:155081940:T:C	1	155081940	T/C	0.990	56.26	50.66	0.994	62.80	50.19	0.975	62.65	52.55	0.940	64.69	58.04	0.964	57.95	51.49	0.973	61.64	48.46	0.971	50.84	50.10
1:155082158:A:T	1	155082158	A/T	0.990	56.26	50.66	0.994	62.80	50.19	0.975	62.65	52.56	0.940	64.69	58.05	0.964	57.95	51.49	0.973	61.64	48.46	0.971	50.84	50.11
rs7548955	1	155082298	T/C	0.998	56.16	50.44	0.994	62.80	50.19	0.975	62.65	52.56	0.940	64.69	58.05	0.964	57.95	51.49	0.973	61.64	48.46	0.971	50.84	50.11
rs7546746	1	155082527	A/G	0.990	56.26	50.66	0.994	62.80	50.19	0.975	62.65	52.57	0.940	64.69	58.05	0.964	57.95	51.49	0.973	61.64	48.46	0.971	50.84	50.11
rs11264318	1	155083717	A/T	0.987	56.32	50.71	0.993	62.81	50.20	0.974	62.52	52.62	0.938	64.75	58.07	0.965	57.95	51.40	0.973	61.64	48.47	0.971	50.86	50.15
rs11264319	1	155083942	T/C	0.988	56.30	50.74	0.993	62.80	50.20	0.974	62.65	52.63	0.939	64.94	58.09	0.965	57.95	51.41	0.973	61.64	48.46	0.971	50.84	50.15
rs11583762	1	155085270	A/G	0.987	56.33	50.78	0.993	62.80	50.20	0.974	62.52	52.63	0.939	64.90	58.09	0.963	58.35	51.40	0.972	61.63	48.45	0.971	50.84	50.12
1:155087188:A:G	1	155087188	A/G	0.987	56.33	50.84	0.993	62.80	50.21	0.974	62.52	52.63	0.939	64.94	58.09	0.963	58.35	51.41	0.972	61.64	48.45	0.971	50.84	50.16
1:155094271:T:C	1	155094271	T/C	0.988	64.28	55.57	0.994	66.45	54.69	0.959	64.69	57.08	0.923	70.11	62.96	0.957	63.52	57.44	0.966	65.44	53.66	0.965	54.99	53.59
rs11264328	1	155095124	G/A	0.989	63.77	55.50	0.995	66.44	54.59	0.960	64.70	56.89	0.924	70.11	62.48	0.956	62.73	57.39	0.966	65.45	53.66	0.965	54.99	53.43
rs11264329	1	155095158	A/G	0.999	63.65	55.22	1.000	66.36	54.46	0.960	64.70	56.89	0.924	70.11	62.48	0.956	62.73	57.39	0.966	65.45	53.66	0.965	54.99	53.43
rs12040970	1	155095300	T/C	0.991	63.74	55.45	1.000	66.36	54.46	0.960	64.70	56.89	0.924	70.11	62.48	0.956	62.73	57.39	0.966	65.45	53.65	0.965	54.99	53.43
rs9330263	1	155095601	A/G	0.989	63.78	55.49	0.995	66.43	54.59	0.960	64.70	56.88	0.924	70.11	62.46	0.956	62.73	57.39	0.966	65.45	53.66	0.966	54.99	53.43
1:155100265:A:G	1	155100265	A/G	0.987	63.56	55.68	0.993	66.90	54.76	0.961	65.01	57.05	0.925	71.02	62.86	0.953	63.16	58.81	0.965	65.51	53.88	0.966	56.76	53.63
1:155103147:C:A	1	155103147	C/A	0.956	63.04	55.60	0.968	66.26	54.50	0.952	65.79	56.37	0.885	70.03	63.06	0.942	60.98	59.20	0.963	63.23	51.25	0.958	55.83	52.86
rs4390169	1	155106054	G/A	0.983	60.61	54.15	0.980	67.56	52.42	0.957	63.21	54.30	0.896	69.07	58.18	0.941	57.97	54.95	0.963	62.41	50.22	0.969	54.52	50.92
rs4745	1	155106227	T/A	0.983	60.61	54.15	0.981	67.58	52.42	0.957	63.21	54.30	0.896	69.07	58.18	0.942	57.98	54.65	0.963	62.41	50.22	0.969	54.52	50.92
rs7535292	1	155127749	T/C	0.986	61.06	55.65	0.993	68.28	53.84	0.979	64.66	56.12	0.958	71.92	61.47	0.972	62.83	56.83	0.985	62.82	51.99	0.981	55.63	52.23
1:155128717:T:C	1	155128717	T/C	0.986	60.97	55.65	0.993	68.28	53.84	0.979	64.67	56.12	0.958	71.92	61.47	0.972	62.83	56.83	0.985	62.82	51.99	0.981	55.63	52.23
1:155130391:G:A	1	155130391	G/A	0.989	60.35	55.46	1.000	67.71	53.82	0.977	64.88	56.12	0.951	71.71	61.15	0.968	62.24	56.71	0.984	62.42	52.23	0.979	55.68	52.06
rs4460629	1	155135335	T/C	1.000	60.20	53.33	1.000	67.73	52.21	0.981	62.57	54.89	0.961	70.94	61.25	0.975	62.33	55.94	0.988	60.90	49.90	0.983	52.61	51.09
rs12752585	1	155135406	G/A	0.990	60.38	53.58	0.993	67.82	52.41	0.981	62.57	54.89	0.961	70.94	61.24	0.975	62.33	55.96	0.988	60.90	49.90	0.982	52.61	51.09
rs4971085	1	155138222	T/C	0.987	60.46	53.65	0.992	67.83	52.41	0.980	62.21	54.89	0.961	70.94	61.24	0.976	62.33	56.10	0.988	60.90	49.90	0.981	52.70	51.11
rs11264337	1	155138450	C/T	0.990	60.38	53.58	1.000	67.73	52.21	0.980	62.21	54.89	0.961	70.94	61.25	0.976	62.33	56.10	0.988	60.90	49.90	0.981	52.70	51.11
rs11264338	1	155138557	A/G	0.990	60.38	53.58	1.000	67.73	52.21	0.980	62.21	54.89	0.961	70.94	61.25	0.976	62.33	56.10	0.988	60.90	49.90	0.981	52.70	51.11
rs7556304	1	155139509	T/C	0.990	60.38	53.58	1.000	67.73	52.21	0.980	62.21	54.89	0.961	70.94	61.25	0.973	62.45	56.11	0.984	60.88	49.96	0.981	52.70	51.11
1:155140027:T:C	1	155140027	T/C	0.957	59.06	52.48	0.936	64.52	50.33	0.925	60.30	52.77	0.897	70.01	59.52	0.920	60.96	55.22	0.928	58.64	46.82	0.938	51.96	49.48
rs11264339	1	155140648	C/T	0.990	60.38	53.58	1.000	67.73	52.21	0.980	62.21	54.89	0.961	70.94	61.25	0.973	62.45	56.11	0.984	60.88	49.96	0.981	52.70	51.11
rs4421576	1	155142210	A/G	0.989	60.38	53.59	0.992	67.83	52.41	0.980	62.21	54.89	0.961	70.94	61.25	0.973	62.46	56.11	0.984	60.88	49.96	0.981	52.70	51.08
rs4276914	1	155142229	G/A	0.989	60.38	53.59	0.990	67.90	52.37	0.980	62.21	54.89	0.961	70.94	61.26	0.973	62.46	56.11	0.984	60.88	49.96	0.981	52.70	51.08
1:155142883:T:A	1	155142883	T/A	0.986	60.46	53.66	0.990	67.90	52.36	0.980	62.15	54.82	0.961	70.94	61.26	0.973	62.45	56.11	0.984	60.88	49.96	0.981	52.70	51.08
rs4971089	1	155142927	A/G	0.986	60.46	53.66	0.990	67.90	52.36	0.980	62.15	54.82	0.961	70.94	61.26	0.973	62.45	56.11	0.984	60.88	49.96	0.981	52.70	51.08
rs11708430	3	137533273	G/A	0.990	27.50	20.76	0.992	27.98	19.44	0.983	24.56	19.84	0.966	26.15	16.61	0.967	27.39	17.36	0.981	28.51	19.36	0.985	29.06	18.46
rs75603057	3	137535183	G/A	0.993	27.42	20.80	0.993	28.04	19.44	0.980	24.52	19.92	0.966	26.15	16.63	0.965	27.79	17.11	0.977	29.02	19.29	0.984	28.74	18.41
rs78968891	3	137535316	G/A	0.993	27.42	20.80	0.993	28.04	19.44	0.980	24.52	19.92	0.965	26.14	16.64	0.966	27.79	17.11	0.977	29.02	19.30	0.984	28.74	18.41
rs11712711	3	137535437	A/G	0.993	27.42	20.80	0.993	28.03	19.43	0.980	24.52	19.92	0.965	26.14	16.63	0.966	27.78	17.11	0.976	29.02	19.28	0.984	28.74	18.41
rs11720539	3	137535491	G/A	0.993	27.42	20.80	0.993	28.03	19.43	0.980	24.52	19.92	0.965	26.14	16.63	0.965	27.78	17.11	0.976	29.02	19.28	0.984	28.74	18.41
rs79327313	3	137536024	G/A	0.994	27.42	20.74	0.996	27.62	19.28	0.981	24.52	19.68	0.966	26.14	16.62	0.966	27.79	17.11	0.979	27.78	19.17	0.985	28.74	18.25
rs79813234	3	137538325	C/T	0.993	27.43	20.79	0.996	28.07	19.36	0.983	24.52	19.98	0.965	26.46	16.63	0.970	27.77	16.94	0.979	29.42	19.20	0.986	28.57	18.39
rs79410983	3	137538956	A/T	0.994	38.63	25.82	0.995	32.68	26.56	0.982	30.88	24.59	0.964	35.09	23.36	0.972	39.80	22.42	0.979	33.75	23.79	0.986	37.72	23.71
3:137539139:G:C	3	137539139	C/G	0.994	38.64	25.82	0.995	32.68	26.56	0.982	30.88	24.60	0.964	35.09	23.41	0.973	39.80	22.43	0.979	33.75	23.79	0.986	37.72	23.71
3:137539728:C:A	3	137539728	A/C	0.994	38.64	25.73	0.995	32.22	26.47	0.982	30.87	24.36	0.964	34.78	23.36	0.973	39.80	22.42	0.981	32.51	23.67	0.986	37.72	23.55
rs1442586	3	137540447	T/C	0.993	38.65	25.65	0.995	32.19	26.46	0.982	30.87	24.36	0.977	34.64	23.34	0.973	39.81	22.42	0.981	32.51	23.67	0.986	37.72	23.55
rs1442587	3	137540478	G/A	0.993	38.65	25.65	0.995	32.19	26.47	0.982	30.86	24.35	0.977	34.66	23.42	0.973	39.80	22.42	0.981	32.51	23.67	0.986	37.71	23.54
rs112974687	3	137541344	A/G	0.993	39.15	25.66	0.995	32.19	26.47	0.982	31.13	24.39	0.976	34.65	23.55	0.973	39.81	22.42	0.982	32.51	23.67	0.986	37.72	23.60
rs16847528	3	137541603	C/T	0.993	39.15	25.75	0.995	32.65	26.56	0.981	31.11	24.62	0.976	34.67	23.64	0.970	39.81	22.36	0.978	33.75	23.75	0.985	37.72	23.75
rs60049271	3	137541802	T/C	0.993	39.15	25.66	0.995	32.19	26.47	0.981	31.12	24.38	0.976	34.65	23.57	0.972	39.81	22.42	0.980	32.51	23.62	0.985	37.72	23.59
rs74335504	3	137541858	C/A	0.993	39.15	25.76	0.995	32.65	26.56	0.987	31.13	24.69	0.977	34.67	23.65	0.981	39.79	22.30	0.986	34.12	23.69	0.989	37.55	23.71
rs58623500	3	137542284	A/G	0.993	39.14	25.66	0.995	32.19	26.47	0.987	31.15	24.45	0.976	34.64	23.57	0.980	39.79	22.35	0.989	32.88	23.61	0.990	37.55	23.55
rs75200153	3	137542869	C/T	0.993	38.54	25.28	0.995	32.15	26.14	0.987	31.12	24.22	0.976	34.65	23.47	0.981	39.76	22.28	0.988	33.48	23.07	0.989	37.55	23.41
3:137542877:T:G	3	137542877	G/T	0.993	38.54	25.28	0.994	32.15	26.13	0.987	31.11	24.22	0.976	34.64	23.46	0.981	39.76	22.28	0.987	33.48	23.07	0.989	37.54	23.41
rs16847532	3	137542953	G/A	0.995	38.65	25.31	0.995	32.16	26.16	0.987	31.13	24.24	0.977	34.66	23.52	0.982	39.78	22.29	0.987	33.50	23.03	0.989	37.55	23.46
rs11706822	3	137543903	T/C	1.000	27.55	20.25	1.000	27.27	18.91	0.999	25.00	19.51	0.998	26.38	16.80	1.000	28.23	17.03	1.000	28.13	18.49	0.999	28.57	18.13
rs11710985	3	137543978	C/T	0.995	27.46	20.27	0.996	27.62	18.95	0.989	24.79	19.60	0.982	26.03	16.65	0.982	27.78	16.78	0.989	29.17	18.51	0.990	28.40	18.16
rs11717680	3	137544853	A/C	0.995	27.46	19.89	0.996	27.16	18.73	0.989	24.50	19.26	0.982	26.01	16.43	0.982	27.78	16.78	0.991	27.91	18.37	0.990	28.40	17.75
rs11706652	3	137549284	G/C	0.995	27.43	20.08	0.995	27.62	18.80	0.989	24.51	19.54	0.981	26.36	16.58	0.982	27.78	16.77	0.988	29.16	18.48	0.990	28.40	17.90
rs11714494	3	137549661	G/A	0.995	27.43	20.08	0.995	27.62	18.80	0.989	24.51	19.54	0.980	26.65	16.53	0.982	27.78	16.77	0.989	29.16	18.47	0.990	28.40	17.90
rs78620207	3	137549914	A/G	0.995	38.63	25.11	0.995	32.16	25.96	0.989	30.86	24.15	0.979	35.29	23.30	0.983	39.82	22.28	0.988	33.49	23.06	0.991	37.55	23.21
rs80215221	3	137550420	G/A	0.995	38.63	25.11	0.995	32.16	25.96	0.989	30.86	24.21	0.979	35.31	23.34	0.983	39.82	22.28	0.988	34.11	23.27	0.991	37.55	23.25
3:137552109:T:G	3	137552109	G/T	1.000	38.78	25.10	0.999	31.82	25.95	1.000	31.11	24.15	0.997	35.89	23.76	1.000	40.32	22.58	1.000	33.13	23.32	1.000	37.76	23.26
rs11717556	3	137557843	G/A	0.994	27.42	20.09	0.994	27.18	18.77	0.988	24.51	19.42	0.977	26.71	16.73	0.981	27.78	16.96	0.991	28.55	18.77	0.989	28.40	17.87
rs11714909	3	137558741	C/T	0.995	38.63	25.11	0.994	31.71	25.94	0.988	30.87	24.01	0.976	35.34	23.53	0.982	39.82	22.46	0.990	32.87	23.36	0.989	37.55	23.13
rs11711653	3	137558922	T/C	0.995	38.63	25.11	0.995	31.70	25.93	0.988	30.67	23.98	0.976	35.31	23.52	0.982	39.82	22.46	0.990	32.25	23.15	0.990	37.55	23.09
rs2345977	3	137559006	C/T	0.983	53.37	39.99	0.983	43.56	41.11	0.964	46.72	39.93	0.943	52.10	41.89	0.944	52.07	40.63	0.969	43.20	37.96	0.962	56.56	36.54
rs12497610	3	137560206	A/G	0.975	53.43	40.06	0.972	43.69	41.26	0.964	46.71	39.89	0.942	51.99	41.84	0.943	52.06	40.48	0.969	42.58	37.75	0.962	56.56	36.50
3:137562823:G:A	3	137562823	G/A	0.976	53.43	40.05	0.972	43.69	41.26	0.964	46.72	39.87	0.942	51.99	41.80	0.943	52.06	40.47	0.969	42.57	37.73	0.962	56.56	36.48
rs6449538	5	50582954	T/C	0.977	31.12	22.81	0.995	35.31	22.13	0.976	28.20	22.58	0.958	23.98	19.31	0.974	34.11	24.97	0.980	34.75	23.17	0.981	35.33	23.12
rs12521818	5	50583089	T/C	0.980	32.30	22.14	0.996	35.32	21.27	0.977	27.66	21.51	0.961	23.12	18.22	0.974	33.31	23.39	0.980	35.39	21.93	0.983	36.12	21.47
rs4141541	5	50584237	C/T	0.970	55.92	47.78	0.986	62.19	43.66	0.945	52.70	45.87	0.903	52.46	38.62	0.927	55.50	42.91	0.958	62.37	48.71	0.943	51.59	42.92
rs9291732	5	50584783	G/C	0.995	33.51	22.08	0.997	35.37	21.20	0.978	27.68	21.46	0.963	23.09	18.18	0.974	33.31	23.39	0.982	35.40	21.54	0.984	36.12	21.51
rs1354180	5	50587894	A/G	0.984	30.23	19.21	0.985	28.43	19.15	0.977	22.47	18.59	0.954	19.61	14.93	0.961	27.78	20.69	0.986	30.52	20.02	0.983	34.23	18.50
rs6449541	5	50588359	T/C	0.994	33.02	22.07	0.997	35.37	21.20	0.987	27.75	21.49	0.979	23.26	18.29	0.981	33.41	23.49	0.991	35.47	21.44	0.992	36.42	21.54
rs6449543	5	50590024	C/T	0.993	37.60	28.71	0.997	44.00	26.35	0.987	33.61	27.58	0.979	32.69	25.47	0.984	41.52	31.82	0.991	40.64	28.85	0.990	37.46	27.08
5:50590195:G:T	5	50590195	T/G	0.982	56.30	45.58	0.986	62.33	42.16	0.954	50.62	44.02	0.924	52.31	37.17	0.933	54.61	42.79	0.971	61.34	46.64	0.950	51.36	41.36
rs10052407	5	50591476	T/C	0.997	33.08	22.21	1.000	35.45	21.24	0.987	27.75	21.50	0.979	23.26	18.42	0.982	33.42	23.51	0.993	35.47	21.55	0.991	36.42	21.52
rs1501987	5	50591998	T/C	0.993	37.09	28.32	0.997	42.63	25.96	0.989	33.54	27.24	0.983	32.01	25.21	0.985	41.50	30.74	0.992	40.00	28.85	0.991	37.44	26.62
rs10939913	5	50592825	C/G	0.993	37.09	27.56	0.997	42.63	24.97	0.989	32.98	26.08	0.980	31.15	23.92	0.984	40.70	29.11	0.991	40.00	27.60	0.991	37.44	24.79
rs7711781	5	50593076	T/C	0.995	33.01	22.17	0.997	35.37	21.20	0.988	27.75	21.50	0.980	23.26	18.28	0.982	33.40	23.50	0.993	35.47	21.54	0.992	36.42	21.51
rs1501985	5	50595433	C/T	0.984	56.35	45.29	0.989	61.34	41.89	0.958	50.60	43.86	0.927	52.63	37.05	0.939	54.63	42.30	0.971	60.72	46.64	0.953	51.39	41.08
rs17398816	5	50595723	T/C	0.998	33.60	22.02	0.998	35.38	21.12	0.989	27.74	21.45	0.979	23.26	18.27	0.983	33.43	23.52	0.993	35.47	21.54	0.993	36.45	21.46
rs17339448	5	50596500	G/A	0.959	16.50	9.09	0.971	18.49	10.06	0.952	11.55	9.75	0.902	11.45	8.80	0.931	14.87	12.61	0.961	21.45	10.52	0.962	19.92	9.94
5:50596639:A:T	5	50596639	T/A	0.995	33.52	22.08	0.998	35.38	21.20	0.990	27.78	21.51	0.981	23.28	18.30	0.984	33.48	23.54	0.994	35.48	21.55	0.994	36.48	21.55
rs2033237	5	50596784	C/T	0.995	37.67	28.36	1.000	42.73	26.00	0.999	33.73	27.45	0.998	32.46	25.58	0.999	41.93	31.22	1.000	40.62	29.20	1.000	37.76	26.78
5:50598539:T:C	5	50598539	C/T	0.993	37.09	28.32	0.997	42.63	25.95	0.991	33.57	27.29	0.984	32.02	25.30	0.987	41.57	30.93	0.994	40.46	29.07	0.993	37.50	26.63
rs16878735	5	50598614	T/A	0.995	33.01	22.07	0.998	35.38	21.20	0.990	27.78	21.51	0.981	23.28	18.30	0.984	33.47	23.53	0.994	35.48	21.55	0.993	36.48	21.52
rs55867625	5	50599470	G/A	0.963	31.89	20.96	0.964	34.30	20.40	0.954	26.67	20.67	0.957	22.77	17.85	0.952	32.63	22.77	0.966	33.83	20.86	0.961	34.61	20.62
rs72761990	5	50599662	A/G	0.995	33.01	22.17	0.998	35.38	21.20	0.990	27.78	21.52	0.981	23.28	18.30	0.984	33.47	23.54	0.994	35.48	21.55	0.993	36.49	21.54
rs10066412	5	50600177	T/A	0.984	55.84	45.29	0.989	61.34	41.89	0.958	50.62	43.87	0.929	52.65	37.07	0.940	54.67	42.31	0.972	60.73	46.65	0.953	51.42	41.05
5:50601746:T:C	5	50601746	C/T	0.993	37.08	28.89	0.997	43.08	26.23	0.989	33.89	27.58	0.976	32.75	25.70	0.986	41.59	30.96	0.992	41.14	29.50	0.991	38.38	27.00
5:50603530:G:A	5	50603530	A/G	0.995	33.03	22.07	0.997	35.38	21.22	0.990	27.78	21.52	0.981	23.28	18.30	0.984	33.47	23.53	0.994	35.48	21.55	0.993	36.48	21.54
rs9291739	5	50608685	A/G	0.997	33.08	22.20	0.997	35.38	21.22	0.989	27.78	21.51	0.981	23.28	18.30	0.984	33.47	23.54	0.994	35.48	21.55	0.993	36.48	21.52
rs11745678	5	50609478	G/C	0.995	33.03	22.07	0.997	35.38	21.27	0.989	27.77	21.50	0.981	23.27	18.30	0.983	33.47	23.53	0.993	35.48	21.55	0.992	36.48	21.55
rs10037647	5	50612122	T/G	0.995	33.03	22.93	0.997	35.38	22.25	0.990	28.34	22.72	0.980	24.14	19.76	0.984	34.28	25.35	0.994	35.48	22.80	0.993	36.48	23.39
rs10036382	5	50612558	C/T	0.995	37.60	28.83	1.000	43.18	26.37	0.988	34.38	27.60	0.974	32.79	25.68	0.985	41.58	30.82	0.986	41.22	29.89	0.990	38.50	27.10
5:50612579:T:C	5	50612579	C/T	1.000	33.67	23.00	1.000	35.45	22.30	0.990	28.34	22.73	0.980	24.14	19.79	0.984	34.28	25.35	0.994	35.48	22.80	0.993	36.48	23.40
rs10059280	5	50612871	A/G	0.995	33.51	22.17	0.997	35.38	21.27	0.989	27.78	21.51	0.981	23.28	18.30	0.984	33.48	23.54	0.994	35.48	21.55	0.993	36.48	21.57
rs876510	5	50617759	T/C	0.995	33.52	22.84	0.995	35.38	22.35	0.991	28.62	22.76	0.979	23.98	19.80	0.983	34.37	25.35	0.993	35.64	22.80	0.992	36.64	23.46
rs963194	5	50618895	G/C	0.991	32.60	21.24	0.990	34.55	20.54	0.987	26.22	20.86	0.975	22.61	17.90	0.981	32.78	22.98	0.992	35.34	21.11	0.989	34.95	20.91
rs963195	5	50618929	G/C	0.995	33.52	21.99	0.995	35.38	21.28	0.992	28.05	21.53	0.986	23.32	18.28	0.987	33.56	23.50	0.995	35.47	21.55	0.993	36.54	21.61
5:50619895:C:A	5	50619895	A/C	0.995	33.51	22.08	0.995	35.37	21.32	0.992	28.33	21.55	0.986	23.33	18.52	0.987	33.56	23.50	0.995	35.48	21.55	0.993	36.54	21.64
rs10038557	5	50620779	C/T	0.995	33.52	22.18	0.996	35.38	21.43	0.992	28.33	21.59	0.986	23.32	18.69	0.987	33.56	23.85	0.995	35.48	21.55	0.994	36.54	21.65
5:50622094:C:T	5	50622094	T/C	0.995	33.52	22.18	0.996	35.38	21.43	0.993	28.33	21.55	0.987	23.32	18.53	0.987	33.56	23.68	0.995	35.48	21.55	0.994	36.54	21.64
rs2217314	5	50622582	C/T	0.998	33.59	22.21	0.995	35.38	21.44	0.992	28.33	21.55	0.987	23.32	18.53	0.987	33.56	23.68	0.995	35.48	21.55	0.994	36.54	21.64
rs2405154	5	50625038	G/A	0.993	56.90	45.57	0.995	62.10	41.96	0.961	51.25	44.08	0.932	52.88	37.74	0.944	54.16	42.17	0.974	60.49	46.57	0.957	51.53	41.13
rs10077073	5	50631992	A/G	0.995	33.52	22.27	0.997	35.84	21.54	0.992	28.36	21.65	0.985	23.33	18.78	0.982	33.57	23.97	0.995	35.48	21.56	0.994	36.54	21.72
rs10039627	5	50632050	T/C	0.995	33.52	22.18	0.998	35.38	21.50	0.993	28.33	21.55	0.987	23.32	18.53	0.987	33.56	23.68	0.995	35.48	21.55	0.994	36.54	21.64
rs6449584	5	50632719	C/T	0.980	64.47	58.32	0.973	74.47	55.59	0.938	62.71	57.78	0.886	62.65	51.39	0.911	64.29	55.37	0.961	74.05	60.02	0.937	60.57	54.00
rs10040324	5	50632741	A/C	0.995	33.52	22.17	0.998	35.38	21.50	0.993	28.33	21.55	0.987	23.32	18.53	0.987	33.56	23.68	0.995	35.48	21.55	0.994	36.54	21.64
rs6449585	5	50632997	G/A	0.993	56.91	45.57	0.996	62.10	42.01	0.961	51.26	44.08	0.932	52.88	37.77	0.944	54.16	42.17	0.974	61.07	46.57	0.957	51.53	41.13
rs6414788	5	50634777	C/T	0.993	56.91	45.57	0.996	62.10	42.01	0.961	51.26	44.08	0.932	52.88	37.77	0.944	54.16	42.17	0.974	61.11	46.57	0.957	51.53	41.13
5:50634836:T:A	5	50634836	A/T	0.993	56.91	45.57	0.996	62.10	41.96	0.961	51.26	44.08	0.932	52.88	37.77	0.944	54.16	42.17	0.974	60.49	46.57	0.957	51.53	41.13
rs6449586	5	50634878	T/C	0.984	64.61	58.42	0.973	74.47	55.52	0.938	62.71	57.76	0.886	62.56	51.35	0.911	64.27	55.37	0.961	73.43	60.02	0.938	60.57	53.90
rs10037522	5	50635643	C/A	0.996	57.02	45.64	0.996	62.10	41.96	0.961	51.26	44.08	0.932	52.88	37.78	0.944	54.19	42.17	0.974	60.49	46.57	0.957	51.53	41.13
rs9291750	5	50636521	G/T	0.998	33.60	22.21	1.000	35.45	21.58	0.999	28.49	21.67	0.999	23.68	18.76	0.998	33.87	23.89	1.000	36.25	21.64	1.000	36.73	21.74
rs7702670	5	50636650	T/C	0.996	57.02	45.64	1.000	62.27	42.06	0.961	51.27	44.08	0.932	52.87	37.80	0.944	54.16	42.17	0.974	60.49	46.57	0.957	51.53	41.13
rs10067551	5	50640597	C/A	0.985	59.45	47.71	0.992	62.40	43.92	0.957	52.24	45.96	0.930	53.77	38.94	0.938	54.35	43.69	0.975	62.79	47.62	0.956	53.50	43.51
5:50644455:C:G	5	50644455	G/C	0.994	56.90	45.58	0.996	61.64	41.79	0.960	51.25	43.77	0.931	52.84	37.77	0.943	54.14	42.28	0.973	59.82	46.67	0.957	51.22	41.00
5:50645956:A:G	5	50645956	G/A	0.995	33.52	22.26	0.997	35.38	21.54	0.992	28.34	21.57	0.986	23.52	18.57	0.987	33.56	23.68	0.995	36.10	21.55	0.990	36.52	21.66
rs9687742	5	50647350	C/T	0.994	56.90	45.59	0.996	61.64	41.84	0.960	51.26	43.79	0.931	52.85	37.71	0.943	54.18	42.29	0.973	60.45	46.67	0.957	51.38	41.03
5:50647670:C:T	5	50647670	T/C	0.995	33.52	22.26	0.998	35.38	21.54	0.992	28.34	21.56	0.986	23.52	18.53	0.987	33.56	23.68	0.995	36.10	21.55	0.990	36.52	21.65
rs144781991	5	50649357	T/G	0.986	33.29	21.95	0.991	35.31	21.43	0.988	28.30	21.44	0.984	23.49	18.47	0.981	33.26	23.59	0.992	35.44	21.49	0.987	36.26	21.59
rs6867206	5	50652694	C/T	0.995	57.26	45.73	0.993	61.60	41.79	0.961	51.64	43.88	0.931	52.85	37.74	0.943	54.15	42.29	0.971	59.96	46.89	0.957	51.39	41.03
rs6881501	5	50652823	A/G	0.992	57.13	45.66	0.993	61.60	41.79	0.961	51.64	43.88	0.930	52.84	37.72	0.943	54.18	42.29	0.971	59.96	46.89	0.957	51.38	41.02
5:50653635:T:C	5	50653635	C/T	0.992	57.13	45.75	0.993	62.05	41.96	0.962	51.65	44.18	0.932	52.88	37.79	0.944	54.18	42.34	0.974	61.07	46.99	0.958	51.69	41.15
rs9291757	5	50653781	A/G	0.993	33.42	22.25	0.995	35.39	21.55	0.985	28.60	21.58	0.986	23.52	18.57	0.987	33.56	23.68	0.987	35.31	21.64	0.990	36.52	21.65
rs10055766	5	50654382	G/A	0.993	33.42	22.25	0.995	35.39	21.58	0.985	28.60	21.57	0.986	23.52	18.56	0.987	33.56	23.68	0.986	35.32	21.64	0.990	36.52	21.65
rs2897069	5	50654438	G/A	0.995	33.50	22.28	0.995	35.39	21.58	0.985	28.60	21.57	0.986	23.52	18.56	0.987	33.56	23.68	0.986	35.32	21.64	0.990	36.52	21.66
rs9291760	5	50655574	T/C	0.993	33.42	22.25	0.995	35.39	21.55	0.985	28.60	21.57	0.985	23.51	18.48	0.987	33.56	23.68	0.987	35.31	21.64	0.990	36.52	21.65
5:50656032:G:C	5	50656032	C/G	0.992	57.13	45.75	0.993	62.05	41.96	0.962	51.65	44.17	0.932	52.87	37.70	0.944	54.16	42.34	0.974	61.07	46.99	0.958	51.69	41.15
rs2217316	5	50656853	A/G	0.992	57.13	45.66	0.993	61.59	41.79	0.961	51.64	43.88	0.932	52.59	37.60	0.946	54.39	42.30	0.971	59.97	46.88	0.957	51.48	41.04
rs10075800	5	50659190	A/C	0.994	35.42	25.49	0.997	39.48	24.98	0.984	32.66	25.25	0.971	21.28	19.60	0.976	35.86	24.67	0.986	39.66	26.01	0.985	37.52	25.06
rs4865656	5	50659788	A/G	0.997	53.82	42.34	1.000	59.55	37.09	0.978	49.18	39.47	0.966	48.31	34.46	0.970	53.48	37.21	0.980	54.62	41.56	0.979	47.06	36.94
rs4865512	5	50661601	G/A	0.994	53.70	42.37	0.997	59.85	37.46	0.978	49.26	39.99	0.967	48.44	34.58	0.972	53.49	37.27	0.982	55.73	41.66	0.979	48.41	37.38
rs6869470	5	50663015	T/C	0.994	53.71	42.28	0.997	59.40	37.03	0.978	49.21	39.48	0.967	48.31	34.46	0.970	53.49	37.21	0.980	54.62	41.57	0.979	47.07	36.95
rs10055984	5	50663550	T/C	0.994	35.42	25.49	0.998	39.47	24.98	0.984	32.66	25.23	0.971	21.28	19.58	0.976	35.86	24.67	0.986	39.66	26.01	0.985	37.52	25.06
rs10056724	5	50665516	G/A	0.994	35.42	25.49	0.998	39.47	24.98	0.984	32.66	25.23	0.971	21.28	19.59	0.975	35.85	24.67	0.986	39.66	26.01	0.985	37.52	25.07
rs10471549	5	50665962	G/A	0.994	35.42	25.39	0.998	39.47	24.85	0.984	32.66	25.20	0.972	21.29	19.64	0.976	35.86	24.64	0.986	39.66	26.02	0.985	37.52	24.99
rs2115322	5	50666618	G/A	0.997	53.83	42.43	0.997	59.86	37.47	0.979	49.25	40.02	0.968	48.44	34.62	0.972	53.49	37.28	0.983	55.74	41.67	0.981	48.49	37.40
rs10491412	5	50671121	T/C	0.999	16.86	9.90	0.999	19.09	10.46	0.956	12.46	9.99	0.900	10.29	9.07	0.930	16.30	13.13	0.969	20.59	11.48	0.967	23.15	10.26
5:50674131:C:T	5	50674131	T/C	0.994	36.12	26.19	0.995	39.47	25.13	0.977	32.79	25.49	0.963	21.28	19.92	0.970	35.91	25.03	0.982	39.66	26.20	0.978	37.55	25.36
rs7708866	5	50676126	C/T	0.995	35.56	25.48	0.997	39.47	24.85	0.984	32.69	25.24	0.972	21.29	19.65	0.976	35.86	24.67	0.986	39.66	26.02	0.986	37.51	25.08
5:50682065:G:A	5	50682065	A/G	0.998	35.64	25.53	0.997	39.47	24.76	0.985	32.75	25.32	0.973	21.28	20.10	0.976	36.67	24.67	0.987	39.90	26.10	0.987	37.55	25.07
rs2288468	5	50683655	C/T	0.997	53.97	42.46	1.000	60.45	37.64	0.982	49.45	40.06	0.971	48.40	34.55	0.973	53.51	37.27	0.987	55.89	41.79	0.985	49.56	37.31
rs3811911	5	50684451	T/C	0.998	35.64	25.53	1.000	39.55	24.81	0.985	32.75	25.27	0.973	21.29	19.99	0.976	36.67	24.67	0.989	39.73	26.10	0.987	37.51	25.05
rs2303751	5	50685505	G/A	0.993	53.86	42.58	0.996	60.31	37.53	0.982	49.45	40.03	0.971	48.42	34.44	0.972	53.51	37.28	0.986	55.74	41.79	0.983	49.57	37.37
rs6859394	5	50686582	C/T	0.994	53.85	42.39	0.997	60.31	37.49	0.984	49.63	40.06	0.975	48.40	34.56	0.975	53.54	37.28	0.987	55.89	41.79	0.987	49.60	37.32
rs991216	5	50688533	G/C	0.994	53.84	42.46	0.997	60.30	37.48	0.984	49.63	40.02	0.975	48.39	34.44	0.975	54.17	37.41	0.986	55.72	41.79	0.987	49.60	37.32
rs991217	5	50688801	A/G	0.994	53.84	42.46	0.997	60.30	37.48	0.984	49.63	40.02	0.975	48.39	34.44	0.975	54.17	37.41	0.986	55.72	41.79	0.987	49.60	37.32
5:50690095:A:T	5	50690095	T/A	0.993	53.84	42.41	0.997	60.31	37.49	0.984	49.63	40.07	0.975	48.40	34.56	0.975	54.17	37.42	0.987	55.89	41.79	0.987	49.60	37.32
rs6861877	5	50691723	C/G	0.994	53.84	42.45	0.997	60.31	37.49	0.984	49.63	40.07	0.975	48.40	34.56	0.975	54.17	37.42	0.987	55.89	41.79	0.987	49.60	37.32
rs7709134	5	50693176	A/G	0.994	53.84	42.45	0.997	60.31	37.49	0.986	49.74	40.08	0.976	48.34	34.58	0.977	54.22	37.43	0.989	55.93	41.82	0.988	49.64	37.34
rs10040820	5	50694579	G/A	0.997	53.96	42.52	0.997	60.31	37.49	0.986	49.74	40.04	0.977	48.34	34.44	0.977	54.19	37.25	0.989	55.32	41.61	0.988	49.64	37.34
rs6895297	5	50695877	A/G	0.997	53.96	42.52	1.000	60.45	37.55	0.986	49.74	40.04	0.977	48.34	34.44	0.977	54.19	37.25	0.989	55.32	41.61	0.988	49.64	37.34
5:50696967:T:A	5	50696967	A/T	0.994	53.84	42.45	0.997	60.31	37.49	0.986	49.80	40.01	0.978	48.32	34.30	0.977	54.19	37.08	0.990	55.33	41.62	0.989	49.65	37.34
5:50698339:T:C	5	50698339	C/T	0.994	53.84	42.45	0.997	60.31	37.49	0.986	49.80	40.04	0.978	48.30	34.44	0.977	54.19	37.25	0.990	55.33	41.62	0.989	49.65	37.34
rs4865662	5	50699552	G/A	0.994	53.84	42.45	0.997	60.31	37.49	0.986	49.80	40.09	0.977	48.30	34.57	0.977	54.22	37.25	0.988	55.49	41.62	0.989	49.65	37.34
5:50700597:A:G	5	50700597	G/A	0.993	53.84	42.31	0.996	60.30	37.49	0.986	49.80	40.08	0.978	48.30	34.56	0.979	54.21	37.28	0.988	55.49	41.62	0.988	49.65	37.31
rs6449612	5	50701102	T/C	0.996	53.96	42.42	0.996	60.30	37.49	0.988	49.97	40.05	0.979	47.96	34.46	0.979	54.21	37.28	0.991	55.37	41.62	0.990	49.68	37.34
5:50701139:C:T	5	50701139	T/C	0.993	53.84	42.31	0.996	60.30	37.49	0.988	49.97	40.05	0.979	47.96	34.46	0.979	54.21	37.28	0.991	55.37	41.62	0.990	49.68	37.32
rs6874700	5	50701750	A/T	0.994	53.84	40.47	0.996	60.30	36.09	0.988	49.10	38.19	0.982	47.63	31.76	0.979	52.59	34.42	0.991	55.37	40.16	0.990	49.31	35.00
5:50702024:G:A	5	50702024	A/G	0.993	53.84	42.36	0.996	60.30	37.49	0.988	49.97	40.09	0.979	47.96	34.58	0.979	54.21	37.46	0.991	55.98	41.83	0.990	49.69	37.34
rs4865663	5	50702964	T/C	0.992	53.81	42.33	0.994	60.28	37.45	0.986	49.94	40.00	0.979	47.95	34.45	0.977	54.14	37.41	0.989	55.80	41.82	0.989	49.44	37.32
rs1158641	5	50703285	A/C	0.993	53.83	42.36	0.996	60.30	37.53	0.988	49.97	40.09	0.979	47.96	34.58	0.979	54.20	37.46	0.991	55.98	41.83	0.990	49.68	37.34
5:50703933:C:G	5	50703933	G/C	0.993	53.83	42.37	0.996	60.30	37.72	0.988	49.97	40.17	0.980	47.96	34.61	0.979	54.20	37.46	0.991	55.98	41.84	0.990	49.69	37.39
5:50705034:C:T	5	50705034	T/C	0.994	35.54	25.38	0.996	39.91	24.95	0.989	32.89	25.24	0.980	20.56	19.68	0.979	36.54	24.99	0.990	40.86	26.34	0.991	37.51	25.05
5:50706499:G:A	5	50706499	A/G	0.993	53.86	42.36	0.996	60.75	37.77	0.988	49.97	40.10	0.980	47.96	34.35	0.979	54.20	37.28	0.989	56.43	41.83	0.990	49.06	37.39
5:50709369:C:G	5	50709369	G/C	0.993	53.86	42.36	0.996	60.75	37.77	0.988	49.97	40.19	0.980	47.96	34.71	0.980	54.20	37.46	0.991	56.60	41.84	0.991	49.06	37.39
rs6449623	5	50712332	G/C	0.993	53.86	42.35	0.995	60.75	37.79	0.990	50.00	40.17	0.983	47.31	34.75	0.982	54.26	37.41	0.993	56.63	41.85	0.992	49.07	37.44
rs7713979	5	50714556	G/A	0.993	54.24	42.34	0.996	60.36	37.82	0.990	50.00	40.07	0.983	47.30	34.48	0.982	54.23	37.06	0.993	56.03	41.64	0.992	49.21	37.43
5:50715254:G:A	5	50715254	A/G	0.992	54.24	42.33	0.996	60.36	37.82	0.990	50.00	40.13	0.983	47.31	34.62	0.982	54.23	37.23	0.993	56.03	41.64	0.991	49.21	37.43
rs9291768	5	50717793	T/C	0.993	54.23	40.45	0.997	60.34	36.38	1.000	49.42	38.52	1.000	47.38	32.23	1.000	53.23	34.77	1.000	56.25	40.33	1.000	48.98	35.27
rs10454819	5	50718216	A/G	0.993	54.22	40.44	0.997	60.32	36.37	0.991	49.13	38.30	0.986	46.98	31.92	0.982	52.59	34.36	0.993	56.03	40.17	0.992	48.67	35.10
rs10454820	5	50718769	A/G	0.993	54.27	42.25	0.997	60.32	37.82	0.991	50.00	40.20	0.984	47.08	34.74	0.982	54.22	37.23	0.992	56.19	41.64	0.992	49.21	37.47
rs9291770	5	50719408	G/T	0.993	54.27	42.16	0.997	60.32	37.82	0.991	50.00	40.20	0.984	47.08	34.74	0.982	54.23	37.23	0.992	56.19	41.64	0.991	49.21	37.44
rs28557169	5	50720443	A/T	0.994	35.53	25.27	0.997	39.91	24.97	0.991	32.92	25.23	0.984	19.92	19.80	0.982	36.57	24.77	0.994	40.45	26.14	0.992	37.51	25.07
rs10066455	5	50721742	A/G	0.993	54.30	42.16	0.997	60.32	37.82	0.991	50.01	40.20	0.984	47.08	34.74	0.982	54.23	37.23	0.992	56.19	41.64	0.991	49.21	37.44
rs10066521	5	50721825	T/G	0.993	54.30	42.16	0.997	60.32	37.82	0.989	50.00	40.15	0.983	47.04	34.61	0.982	54.23	37.23	0.992	56.03	41.63	0.991	49.21	37.44
rs4865664	5	50722238	C/A	0.997	54.47	42.24	1.000	60.46	37.89	0.989	49.99	40.19	0.983	47.04	34.72	0.981	54.23	37.23	0.991	56.19	41.63	0.991	49.21	37.44
rs62368261	5	50722381	A/G	0.993	54.30	42.16	0.997	60.32	37.82	0.989	49.99	40.15	0.983	47.04	34.61	0.982	54.23	37.23	0.992	56.02	41.63	0.991	49.21	37.44
rs10939954	5	50724774	G/A	0.993	54.28	42.15	0.997	60.32	37.82	0.989	50.00	40.15	0.983	47.04	34.61	0.982	54.23	37.23	0.992	56.03	41.63	0.991	49.21	37.44
rs10939957	5	50727004	A/G	0.994	35.52	25.26	0.997	39.91	24.97	0.990	32.92	25.21	0.983	19.91	19.82	0.981	36.57	24.77	0.993	40.45	26.13	0.992	37.51	25.05
rs7714281	5	50731380	A/T	0.993	54.28	42.15	0.997	60.31	37.77	0.990	49.99	40.19	0.984	47.01	34.57	0.981	54.26	37.24	0.992	56.63	41.83	0.991	49.22	37.38
rs7714459	5	50731536	C/T	0.993	54.25	42.05	0.996	60.31	37.73	0.990	49.86	39.98	0.984	47.01	34.08	0.981	53.42	36.88	0.992	56.02	41.62	0.991	49.22	37.30
rs10043658	5	50733422	G/A	0.996	54.45	42.31	0.996	60.31	37.94	0.989	50.25	40.24	0.983	47.01	34.52	0.982	54.23	37.04	0.990	56.44	41.47	0.991	49.23	37.36
rs10041557	5	50734335	G/C	0.993	54.25	42.05	0.996	60.31	37.69	0.990	49.86	39.96	0.984	47.00	33.95	0.982	53.42	36.86	0.993	56.02	41.44	0.992	49.22	37.23
rs6891088	5	50734414	C/T	0.993	54.28	42.15	0.996	60.31	37.77	0.990	49.99	40.12	0.984	47.00	34.46	0.982	54.23	37.04	0.993	56.02	41.44	0.992	49.23	37.36
5:50734670:A:G	5	50734670	G/A	0.993	35.51	25.26	1.000	40.00	25.06	0.990	33.00	25.18	0.983	19.91	19.80	0.982	36.57	24.75	0.994	40.44	25.94	0.992	37.51	25.02
rs6865525	5	50734787	A/G	0.993	54.28	42.15	0.996	60.31	37.77	0.991	49.99	40.08	0.984	47.00	34.31	0.982	54.23	36.86	0.993	56.02	41.44	0.992	49.22	37.36
5:50735905:C:T	5	50735905	T/C	0.993	54.28	42.15	0.996	60.31	37.77	0.991	49.99	40.12	0.984	47.00	34.46	0.982	54.23	37.04	0.993	56.02	41.44	0.992	49.23	37.36
rs11951998	5	50736314	C/T	0.997	54.45	42.23	1.000	60.45	37.85	0.990	49.99	40.16	0.984	47.01	34.58	0.981	54.25	37.23	0.993	56.63	41.65	0.992	49.23	37.36
rs10040678	5	50737159	A/G	0.993	54.28	42.15	0.996	60.31	37.77	0.991	49.99	40.08	0.985	46.98	34.29	0.981	54.20	36.85	0.993	56.02	41.44	0.992	49.22	37.35
5:50737297:T:C	5	50737297	C/T	0.993	54.25	42.05	0.996	60.31	37.68	0.991	49.86	39.96	0.985	46.98	33.93	0.981	53.40	36.85	0.993	56.02	41.44	0.992	49.22	37.23
5:50737629:A:T	5	50737629	T/A	0.993	54.28	42.15	0.996	60.31	37.77	0.991	49.99	40.15	0.985	46.98	34.56	0.981	54.20	37.04	0.992	56.19	41.44	0.992	49.23	37.35
rs7705789	5	50737991	A/G	0.992	54.28	42.16	0.995	60.31	37.84	0.991	49.99	40.11	0.985	46.98	34.44	0.981	54.20	37.04	0.993	56.02	41.43	0.992	49.23	37.36
rs13356912	5	50738088	G/A	0.993	54.28	42.15	0.996	60.31	37.77	0.991	49.99	40.11	0.985	46.98	34.44	0.981	54.20	37.05	0.993	56.02	41.43	0.992	49.23	37.35
rs10939960	5	50738447	T/C	0.993	54.28	42.15	0.996	60.31	37.77	0.991	49.99	40.15	0.985	46.98	34.56	0.980	54.20	37.06	0.992	56.18	41.43	0.992	49.23	37.35
rs10939961	5	50738478	A/C	0.996	54.42	42.21	0.996	60.31	37.77	0.991	49.99	40.11	0.985	46.98	34.44	0.980	54.20	37.05	0.993	56.02	41.43	0.992	49.23	37.35
rs10039723	5	50739152	C/A	0.997	54.45	42.23	1.000	60.45	37.85	1.000	50.29	40.28	1.000	47.37	34.64	1.000	54.85	37.28	1.000	56.25	41.60	0.999	49.54	37.53
rs7717071	5	50739735	T/C	0.993	54.28	42.15	0.996	60.31	37.77	0.991	50.00	40.07	0.985	46.98	34.30	0.979	54.68	36.86	0.993	56.02	41.43	0.992	49.22	37.35
rs7722654	5	50740885	T/C	0.991	35.50	24.95	0.995	39.87	25.05	0.988	33.43	25.15	0.981	19.91	19.83	0.979	36.52	24.74	0.993	40.42	26.13	0.990	37.49	25.12
rs7721741	5	50741017	C/G	0.992	54.28	41.93	0.996	60.31	37.86	0.989	50.54	40.32	0.983	46.99	34.73	0.978	54.21	36.93	0.992	56.19	42.07	0.991	49.22	37.56
rs10061466	5	50741972	T/C	0.993	35.51	26.77	0.997	39.91	26.48	0.988	34.33	26.94	0.979	19.86	22.18	0.975	37.36	27.40	0.992	40.60	27.61	0.989	38.00	27.42
rs9291777	5	50742575	T/C	0.997	35.61	25.13	0.997	39.91	25.09	0.988	33.46	25.19	0.979	19.86	19.96	0.974	36.52	24.71	0.994	40.43	26.15	0.989	37.46	25.17
rs7719442	5	50743281	G/A	0.997	35.61	26.84	1.000	40.00	26.55	0.988	34.33	26.93	0.979	19.86	22.18	0.973	37.36	27.56	0.992	40.60	27.61	0.989	38.00	27.42
rs4538574	5	50743828	T/A	0.992	35.52	25.08	0.995	39.91	25.20	0.987	33.47	25.21	0.976	19.88	20.00	0.971	36.55	24.89	0.993	40.44	26.15	0.989	37.46	25.18
5:50745323:C:T	5	50745323	T/C	0.991	35.50	25.03	0.995	39.91	25.16	0.987	33.45	25.28	0.978	19.84	19.83	0.973	36.51	24.69	0.993	40.43	26.37	0.989	37.45	25.15
rs7720488	5	50746191	A/G	0.991	35.33	25.02	0.996	39.91	25.08	0.988	33.46	25.19	0.979	19.86	19.96	0.972	36.51	24.87	0.994	40.43	26.15	0.989	37.46	25.17
5:50747502:A:C	5	50747502	C/A	0.991	54.11	41.91	0.996	60.31	37.89	0.987	50.57	40.33	0.978	46.82	34.67	0.968	54.23	36.91	0.991	56.61	42.22	0.989	49.12	37.60
rs4865667	5	50748173	T/C	0.995	54.28	42.00	1.000	60.45	37.98	0.987	50.57	40.33	0.979	46.82	34.66	0.969	54.20	36.91	0.991	56.61	42.22	0.989	49.12	37.60
rs4865668	5	50748359	G/A	0.991	35.33	25.02	0.996	39.91	25.03	0.987	33.48	25.19	0.975	19.77	19.94	0.967	36.47	24.76	0.993	40.42	26.14	0.989	37.40	25.21
rs9283702	5	50755613	G/C	0.991	35.33	26.74	0.996	39.91	26.47	0.985	34.36	26.99	0.974	19.77	22.36	0.964	37.36	27.74	0.993	41.03	27.81	0.988	38.40	27.44
rs6864170	5	50757865	A/T	0.990	35.39	26.71	0.994	39.95	26.45	0.985	34.37	26.91	0.975	19.77	22.16	0.965	37.36	27.53	0.993	41.03	27.81	0.989	38.40	27.42
rs10471584	5	50759020	A/G	0.988	35.42	24.97	0.993	39.50	25.03	0.985	33.16	25.16	0.972	20.00	20.10	0.963	37.25	24.50	0.991	40.85	26.55	0.989	35.35	25.29
rs4481304	5	50759415	A/G	0.978	55.36	47.19	0.985	64.58	42.71	0.975	56.75	45.10	0.954	53.77	45.04	0.950	55.86	41.90	0.985	59.68	44.47	0.980	48.68	43.54
rs6865767	5	50762571	T/G	0.976	39.22	32.71	0.981	47.35	35.05	0.966	41.59	34.19	0.944	29.28	28.63	0.934	41.07	32.06	0.978	48.98	35.27	0.971	41.87	34.65
rs9885436	5	50764649	A/G	0.988	34.80	24.97	0.994	39.87	25.21	0.984	33.36	25.25	0.972	20.26	19.93	0.970	35.33	24.30	0.992	40.40	26.74	0.987	35.16	25.66
rs2161593	5	50766915	A/T	0.984	62.11	56.45	0.992	75.67	54.11	0.983	65.18	55.11	0.971	65.83	53.05	0.975	58.12	46.93	0.989	71.50	53.34	0.986	57.76	51.93
5:50767349:G:A	5	50767349	A/G	0.989	62.48	56.47	0.995	75.71	54.16	0.984	65.19	55.10	0.971	65.83	53.06	0.975	58.13	46.93	0.989	71.50	53.35	0.986	57.76	51.92
5:50768011:T:C	5	50768011	C/T	0.993	34.66	25.15	0.996	40.34	25.42	0.984	33.90	25.49	0.971	20.26	20.17	0.970	35.33	24.68	0.992	40.40	26.74	0.987	36.16	25.74
rs1025050	5	50768228	G/A	0.996	40.24	34.22	0.996	49.42	36.07	0.986	42.33	35.40	0.975	28.89	29.66	0.974	40.38	32.81	0.991	49.74	35.65	0.989	43.59	35.50
5:50771114:G:T	5	50771114	T/G	0.994	62.65	56.57	1.000	75.90	54.29	0.999	65.69	55.46	0.997	66.66	53.66	0.999	58.88	47.51	1.000	71.87	53.57	0.999	58.15	52.25
5:50772554:C:T	5	50772554	T/C	0.993	34.68	24.96	0.996	39.89	25.22	0.985	33.36	25.22	0.972	20.25	19.93	0.970	35.33	24.30	0.992	40.40	26.74	0.988	35.13	25.65
rs2161591	5	50772920	A/G	0.992	34.68	24.97	0.995	39.89	25.13	0.984	33.35	25.22	0.971	20.25	20.00	0.969	35.35	24.31	0.990	40.56	26.73	0.987	35.13	25.64
5:50773488:A:T	5	50773488	T/A	0.992	34.68	24.96	0.996	39.89	25.22	0.985	33.36	25.23	0.972	20.25	19.93	0.970	35.33	24.30	0.992	40.40	26.74	0.988	35.14	25.65
rs16878913	5	50774090	T/A	0.992	40.17	33.97	0.996	48.97	35.78	0.987	41.79	35.10	0.975	28.88	29.41	0.975	40.38	32.44	0.991	49.74	35.66	0.989	42.57	35.41
rs12332270	5	50776171	T/C	0.989	62.46	56.43	0.995	75.72	54.16	0.984	65.19	55.13	0.971	65.83	53.06	0.976	58.13	47.10	0.989	71.50	53.35	0.986	57.76	51.96
rs2059224	5	50777596	A/G	0.992	34.75	24.91	0.996	39.45	25.21	0.984	33.36	25.23	0.972	20.08	19.94	0.969	35.34	24.31	0.991	40.39	26.73	0.987	35.02	25.67
5:50777682:A:G	5	50777682	G/A	0.991	40.33	33.93	0.996	48.53	35.77	0.987	41.79	35.10	0.976	28.69	29.40	0.976	40.42	32.47	0.991	49.73	35.70	0.989	42.54	35.42
rs2059223	5	50778482	A/T	0.988	62.46	56.43	0.994	75.28	54.22	0.982	65.17	55.13	0.968	65.82	53.04	0.974	58.12	47.04	0.989	71.49	53.34	0.985	57.76	52.00
5:50779044:G:A	5	50779044	A/G	0.988	62.46	56.43	0.994	75.29	54.24	0.982	65.17	55.13	0.968	65.82	53.04	0.975	58.11	47.10	0.989	71.49	53.34	0.985	57.75	52.00
rs1559280	5	50780387	A/C	0.992	34.75	24.91	0.996	39.45	25.25	0.984	33.36	25.25	0.972	20.08	19.93	0.969	35.34	24.31	0.991	40.39	26.73	0.987	35.02	25.71
rs10053849	5	50781062	A/G	0.995	34.82	24.92	1.000	39.55	25.19	0.984	33.35	25.17	0.972	20.07	19.88	0.971	35.34	24.14	0.991	40.39	26.73	0.987	35.02	25.70
rs1559279	5	50781110	G/T	0.992	34.75	24.91	0.996	39.45	25.16	0.984	33.36	25.17	0.972	20.08	19.89	0.969	35.32	24.31	0.991	40.39	26.72	0.987	35.02	25.71
5:50781284:T:C	5	50781284	C/T	0.991	40.33	33.93	0.996	48.53	35.81	0.987	41.79	35.06	0.976	28.69	29.36	0.976	40.42	32.47	0.991	49.73	35.70	0.989	42.54	35.46
rs6899166	5	50781314	C/T	0.992	34.75	24.90	0.996	39.45	25.25	0.984	33.36	25.19	0.972	20.08	19.90	0.970	35.34	24.31	0.991	40.39	26.73	0.987	35.02	25.71
rs11960393	5	50781964	G/A	0.993	34.75	24.88	0.996	39.45	25.25	0.984	33.36	25.19	0.972	20.08	19.90	0.970	35.34	24.31	0.991	40.39	26.73	0.987	35.02	25.71
rs6891370	5	50784446	G/C	0.994	40.58	33.83	0.996	48.53	35.77	0.987	41.78	35.10	0.978	28.54	29.40	0.978	40.45	32.49	0.991	49.71	35.74	0.990	42.52	35.47
rs6891554	5	50784546	A/C	0.995	62.56	56.47	1.000	75.45	54.50	0.982	65.16	55.24	0.967	65.81	53.06	0.975	58.09	47.09	0.989	71.46	53.33	0.985	57.77	52.00
rs7732492	5	50786412	G/A	0.991	62.97	58.18	0.995	75.29	56.24	0.981	66.32	56.90	0.967	65.80	53.37	0.975	59.67	47.28	0.988	72.71	53.54	0.984	58.79	52.92
rs56767241	5	50788266	A/C	0.995	35.51	26.62	0.996	39.45	27.12	0.984	34.52	26.86	0.972	19.91	20.26	0.969	36.93	24.50	0.991	41.62	26.92	0.987	35.94	26.64
rs10045593	5	50790356	T/C	0.993	35.47	26.50	0.994	39.01	26.93	0.983	34.44	26.78	0.970	19.91	20.16	0.970	36.90	24.32	0.989	41.23	26.92	0.985	36.97	26.49
rs7734399	5	50791118	A/G	0.988	34.92	25.16	0.992	39.70	25.78	0.977	33.41	25.65	0.959	21.21	21.06	0.962	34.55	26.55	0.986	38.46	26.72	0.976	34.89	25.84
rs10060277	5	50791327	C/T	0.995	36.02	25.96	0.996	40.36	26.60	0.982	34.25	26.40	0.967	21.70	21.86	0.963	36.95	28.02	0.989	40.38	27.34	0.980	35.02	26.83
rs10050915	5	50791335	T/C	0.991	63.48	58.69	0.992	76.64	57.15	0.978	67.71	57.65	0.956	68.38	56.47	0.969	60.77	52.82	0.983	74.48	56.11	0.978	57.86	54.41
rs7446508	5	50791584	G/A	1.000	36.22	26.05	1.000	40.45	26.68	0.982	34.25	26.41	0.967	21.70	21.87	0.963	37.01	28.03	0.989	40.39	27.34	0.979	35.02	26.84
rs66507130	5	50792240	A/G	0.995	36.02	25.96	0.996	40.36	26.60	0.982	34.23	26.35	0.965	21.70	21.88	0.965	36.95	27.76	0.989	40.38	27.34	0.979	34.93	26.87
rs72763871	5	50792294	A/T	0.994	36.01	25.87	0.996	40.35	26.55	0.982	34.22	26.33	0.966	21.66	21.77	0.966	36.91	27.57	0.989	40.37	27.34	0.979	34.92	26.85
5:50793259:T:G	5	50793259	G/T	0.989	58.77	48.93	0.992	65.31	45.85	0.976	58.43	47.95	0.951	52.32	43.00	0.959	59.17	46.27	0.982	61.46	49.73	0.975	52.01	45.76
rs1559278	5	50794221	C/T	1.000	50.51	37.64	1.000	54.09	36.24	0.977	46.90	37.03	0.953	41.86	31.03	0.956	47.60	33.50	0.984	55.25	38.26	0.976	44.90	35.41
5:50795741:A:C	5	50795741	C/A	0.985	64.37	58.27	0.990	74.83	56.44	0.974	67.15	57.99	0.947	60.91	52.67	0.957	63.63	55.71	0.978	70.76	58.76	0.972	59.57	55.67
5:50796827:G:C	5	50796827	C/G	0.989	58.77	48.93	0.992	65.31	45.85	0.975	58.43	47.91	0.949	52.25	42.97	0.955	59.14	46.25	0.980	61.43	49.73	0.973	51.79	45.67
rs2113077	5	50799442	G/A	0.988	64.36	58.22	0.991	74.84	56.43	0.977	67.13	57.92	0.949	60.87	52.62	0.961	63.57	55.59	0.980	70.76	58.76	0.974	59.57	55.58
rs1423618	5	50800179	C/T	0.995	50.27	37.53	0.996	53.98	36.14	0.977	46.92	37.05	0.952	41.87	31.03	0.955	47.60	33.57	0.984	55.25	38.26	0.976	44.89	35.42
rs1423617	5	50801564	A/G	0.988	33.86	23.38	0.991	38.07	24.09	0.978	31.13	23.32	0.956	21.49	20.88	0.952	35.57	26.79	0.987	36.67	23.13	0.973	34.70	23.95
rs11746878	5	50802257	C/A	0.985	67.90	65.52	0.988	80.73	63.23	1.000	74.41	64.86	0.945	70.89	63.42	1.000	66.13	61.83	0.977	75.73	62.13	0.973	62.63	61.65
rs62365476	5	50803801	A/G	0.988	37.43	30.68	0.990	43.95	30.86	0.977	37.69	29.78	0.950	31.48	31.59	0.957	37.14	32.33	0.987	41.62	26.68	0.971	37.77	30.03
rs6880356	5	50803892	G/A	0.981	65.76	63.05	0.985	78.43	60.77	0.977	70.91	61.41	0.943	70.80	62.48	0.959	63.80	60.52	0.980	72.03	58.12	0.972	62.61	58.80
5:50810047:C:A	5	50810047	A/C	0.981	65.86	63.04	0.983	78.34	60.61	0.975	70.31	61.07	0.944	70.79	62.03	0.959	63.74	59.29	0.980	71.41	58.11	0.972	62.60	58.53
5:50812738:T:C	5	50812738	C/T	0.992	54.32	46.00	0.991	60.28	43.46	0.977	54.02	44.10	0.952	51.88	41.83	0.963	49.18	38.98	0.984	60.21	42.43	0.976	47.96	41.96
rs2068701	5	50814632	G/A	0.999	54.59	46.17	0.991	60.28	43.46	0.977	54.02	44.08	0.952	51.88	41.82	0.963	49.19	38.98	0.984	60.21	42.43	0.976	47.96	41.96
rs6872493	5	50814925	C/A	0.985	68.02	65.63	0.985	80.69	63.23	0.974	73.15	64.24	0.944	70.90	63.07	0.966	65.14	59.81	0.978	75.12	62.33	0.972	62.63	61.77
5:50815539:C:G	5	50815539	G/C	0.988	37.42	30.65	0.986	43.34	30.78	0.977	37.67	29.72	0.950	31.78	31.50	0.957	37.16	32.31	0.986	41.62	26.66	0.971	37.76	30.08
rs1035513	5	50817342	T/C	0.993	39.57	33.13	0.992	45.75	33.24	0.979	40.47	32.69	0.954	31.58	32.42	0.964	38.52	32.68	0.987	45.32	30.87	0.974	37.79	32.92
rs1904445	5	50817668	C/A	0.993	39.57	33.13	0.992	45.75	33.24	0.978	40.47	32.68	0.953	31.58	32.42	0.964	38.51	32.81	0.987	45.32	30.87	0.974	37.79	32.92
rs10471597	5	50819602	G/A	0.993	39.57	33.13	0.992	45.75	33.24	0.978	40.47	32.68	0.953	31.58	32.42	0.963	38.51	33.00	0.986	45.76	31.08	0.974	37.79	32.92
5:50820910:A:G	5	50820910	G/A	0.993	39.57	33.13	0.992	45.75	33.24	0.978	40.47	32.68	0.947	31.56	32.24	0.963	38.51	33.00	0.983	45.64	30.96	0.971	37.12	32.89
rs986714	5	50821338	T/A	0.991	54.29	47.80	0.991	59.82	44.85	0.977	54.89	45.81	0.947	51.82	43.86	0.964	50.46	41.68	0.980	59.90	43.76	0.973	48.27	44.13
rs1479614	5	50823338	A/G	0.982	65.87	63.03	0.984	77.93	60.63	0.971	70.28	61.00	0.945	70.50	61.79	0.954	63.56	59.20	0.979	71.26	58.16	0.972	62.40	58.46
rs6894368	5	50825829	T/C	0.988	37.42	30.64	0.988	43.89	30.76	0.972	37.63	29.65	0.944	31.44	31.36	0.953	37.02	32.23	0.982	41.95	26.77	0.969	37.08	29.96
5:50826507:C:T	5	50826507	T/C	0.987	37.42	30.63	0.988	43.44	30.73	0.972	37.62	29.65	0.944	31.44	31.31	0.953	37.01	32.03	0.984	41.50	26.56	0.969	37.08	29.94
rs4865513	5	50829118	G/A	0.993	39.57	33.12	0.993	46.19	33.22	0.973	40.26	32.61	0.947	31.56	32.28	0.959	38.41	32.72	0.984	45.20	30.75	0.972	37.11	32.87
rs7714549	5	50832849	C/A	0.986	37.39	30.61	0.988	43.89	30.72	0.972	37.65	29.66	0.943	31.44	31.40	0.953	37.03	32.04	0.983	41.51	26.56	0.969	37.08	29.95
rs10074878	5	50834068	C/T	0.982	65.83	63.02	0.985	78.36	60.63	0.971	70.28	60.98	0.945	70.51	61.83	0.954	63.59	59.20	0.979	71.24	58.16	0.972	62.39	58.47
rs1115574	5	50835949	T/A	0.982	65.83	63.02	0.986	78.36	60.67	0.971	70.28	60.98	0.945	70.51	61.83	0.954	63.59	59.20	0.979	71.26	58.16	0.972	62.39	58.47
rs1946265	5	50840436	C/A	0.986	70.86	67.65	1.000	81.36	64.95	1.000	75.00	66.26	0.999	72.81	65.01	0.999	66.13	61.97	1.000	76.87	63.44	0.999	65.31	64.18
rs6867598	5	50842005	C/A	0.981	70.69	67.54	0.989	81.11	64.72	0.970	74.07	65.59	0.947	71.50	63.73	0.960	64.97	61.00	0.977	76.20	62.97	0.973	64.46	63.54
rs9687549	5	50856872	T/C	0.986	68.14	65.50	0.989	80.19	63.05	0.970	72.87	63.94	0.946	70.64	62.61	0.960	64.96	59.70	0.976	74.82	62.32	0.974	62.40	61.35
5:50857325:T:A	5	50857325	A/T	0.986	68.14	65.50	0.989	80.19	63.05	0.971	72.88	63.94	0.946	70.64	62.61	0.960	64.96	59.70	0.976	74.82	62.32	0.974	62.40	61.35
rs7717151	5	50857657	T/C	0.990	39.51	33.00	0.990	45.70	33.15	0.971	40.19	32.56	0.945	31.59	32.18	0.959	38.38	32.71	0.980	45.51	30.91	0.971	36.06	32.84
rs10076588	5	50860254	T/C	0.986	68.15	65.50	0.988	80.19	63.08	0.970	73.18	63.95	0.944	70.61	62.77	0.959	64.96	59.72	0.976	74.82	62.54	0.973	62.40	61.35
5:50860339:A:G	5	50860339	G/A	0.996	39.71	33.23	0.990	46.15	33.16	0.972	40.24	32.61	0.944	31.59	32.46	0.957	38.39	33.05	0.980	45.52	30.92	0.971	36.08	32.91
5:50864788:T:C	5	50864788	C/T	0.985	68.33	63.70	0.986	80.47	61.70	0.970	72.31	62.23	0.942	70.65	60.58	0.958	63.59	56.89	0.976	75.44	60.86	0.974	61.40	59.18
rs1862616	5	50866839	G/A	0.991	39.51	33.18	0.990	46.11	33.21	0.972	40.25	32.64	0.944	31.60	32.47	0.959	38.40	32.93	0.981	45.52	30.95	0.971	37.10	32.93
rs35092886	5	50868234	T/A	0.991	39.51	33.17	0.990	46.11	33.21	0.972	40.25	32.63	0.944	31.60	32.46	0.959	38.40	32.92	0.981	45.52	30.95	0.971	37.09	32.92
rs16879013	5	50869087	G/A	0.991	39.51	33.17	0.990	46.11	33.21	0.968	40.00	32.57	0.944	31.60	32.47	0.959	38.40	32.92	0.978	45.47	30.77	0.971	37.09	32.92
rs6449739	5	50870299	C/T	0.991	39.51	33.18	0.990	46.12	33.21	0.968	40.01	32.57	0.944	31.60	32.47	0.959	38.40	32.92	0.978	45.47	30.77	0.971	37.10	32.92
rs6898765	5	50874256	T/C	0.990	39.48	33.15	0.989	45.64	33.18	0.968	39.98	32.54	0.944	31.59	32.32	0.955	38.26	32.75	0.978	45.46	30.76	0.969	36.21	32.85
rs7701263	5	50876027	G/A	0.991	39.50	33.17	0.990	45.66	33.20	0.968	40.00	32.56	0.945	31.60	32.33	0.956	38.27	32.57	0.980	45.03	30.56	0.969	36.23	32.85
rs11745491	5	50876776	G/A	0.983	69.32	66.61	0.983	81.39	64.27	0.956	74.62	65.35	0.928	71.34	63.96	0.940	64.50	62.43	0.968	77.76	63.45	0.965	65.09	63.19
5:50877038:A:G	5	50877038	G/A	0.983	69.32	66.60	0.983	81.39	64.27	0.957	74.61	65.35	0.929	71.34	63.96	0.940	64.50	62.43	0.968	77.76	63.45	0.965	65.09	63.19
rs11953073	5	50877802	T/C	0.991	39.50	33.17	0.990	45.65	33.16	0.968	39.99	32.56	0.947	32.51	32.46	0.957	38.26	32.54	0.980	45.02	30.55	0.969	36.22	32.82
rs6875967	5	50878292	G/A	0.983	69.33	66.61	0.983	81.39	64.22	0.957	74.62	65.36	0.929	71.34	63.96	0.940	64.50	62.43	0.968	77.77	63.46	0.965	65.09	63.20
rs10043638	5	50878699	C/T	0.991	39.50	33.17	0.990	45.65	33.20	0.968	40.00	32.57	0.947	32.51	32.48	0.956	38.26	32.57	0.980	45.03	30.56	0.969	36.22	32.82
rs12513518	5	50879491	A/G	0.991	39.50	33.17	0.990	45.65	33.20	0.968	39.99	32.56	0.947	32.51	32.47	0.956	38.26	32.57	0.979	45.02	30.55	0.969	36.22	32.82
rs767715	5	50880661	A/G	0.991	39.50	33.17	0.990	45.65	33.20	0.968	40.00	32.57	0.947	32.51	32.47	0.956	38.26	32.57	0.980	45.02	30.56	0.969	36.22	32.85
rs767717	5	50880788	C/T	0.981	69.12	64.81	0.981	81.20	62.88	0.958	73.73	63.65	0.930	71.32	61.74	0.942	62.95	59.75	0.969	77.76	61.99	0.965	64.09	61.01
5:50881385:G:C	5	50881385	C/G	0.981	69.12	64.81	0.981	81.20	62.88	0.958	73.73	63.64	0.930	71.32	61.73	0.942	62.95	59.75	0.969	77.76	61.99	0.965	64.09	60.98
rs62365518	5	50882522	C/T	0.991	39.49	33.17	0.990	45.62	33.21	0.968	40.00	32.57	0.947	32.52	32.48	0.956	38.27	32.57	0.980	45.03	30.56	0.969	36.22	32.87
5:50884221:G:T	5	50884221	T/G	0.997	39.69	33.30	0.990	45.62	33.21	0.968	39.99	32.57	0.948	32.51	32.47	0.957	38.27	32.55	0.980	45.02	30.56	0.969	36.22	32.82
rs11740442	5	50884450	A/T	0.991	39.49	33.17	0.990	45.62	33.21	0.968	40.00	32.58	0.947	32.51	32.48	0.956	38.27	32.76	0.978	45.46	30.76	0.969	36.22	32.82
5:50887605:A:G	5	50887605	G/A	0.990	69.39	66.71	0.980	81.20	64.26	0.957	74.62	65.35	0.929	71.34	63.85	0.939	64.49	62.42	0.968	77.76	63.46	0.965	65.09	63.20
rs7708362	5	50888835	C/T	0.990	69.39	66.71	0.980	81.20	64.26	0.957	74.62	65.36	0.929	71.34	63.96	0.940	64.49	62.43	0.968	77.76	63.46	0.965	65.09	63.23
rs10063114	5	50890863	T/G	1.000	39.79	33.37	0.999	45.61	33.43	0.968	40.00	32.57	0.948	32.51	32.47	0.956	38.27	32.57	0.980	45.02	30.56	0.969	36.22	32.82
rs13357275	5	50895426	T/G	0.990	39.51	33.17	0.989	45.36	33.19	0.972	40.19	32.70	0.947	32.51	32.43	0.956	38.27	32.57	0.980	45.18	30.57	0.969	36.22	32.82
rs4865514	5	50895803	G/T	0.987	39.30	33.10	0.986	45.56	33.01	0.968	40.08	32.55	0.942	32.42	32.26	0.953	38.14	32.50	0.976	44.86	30.51	0.966	36.19	32.76
5:50895815:A:C	5	50895815	C/A	0.987	39.30	33.10	0.985	45.56	32.96	0.967	40.07	32.50	0.941	32.41	32.21	0.950	38.14	32.05	0.975	44.86	30.50	0.965	36.19	32.72
rs13358003	5	50903261	A/C	0.987	39.38	33.12	0.985	45.58	33.12	0.972	40.19	32.70	0.947	32.51	32.46	0.956	38.27	32.39	0.980	45.19	30.57	0.972	36.09	32.96
rs6897468	5	50903554	T/C	0.987	39.38	33.12	0.985	45.57	33.12	0.972	40.19	32.72	0.947	32.51	32.48	0.956	38.27	33.28	0.980	45.19	30.57	0.972	36.09	32.96
rs72765668	5	50958023	G/A	0.919	15.87	9.19	0.911	17.14	9.98	0.931	12.19	9.80	0.826	10.37	8.69	0.906	16.43	13.81	0.960	22.32	11.15	0.936	18.40	10.16
rs11951178	5	51036571	G/T	0.863	14.54	7.92	0.882	17.80	8.96	0.893	11.59	9.30	0.785	9.87	8.48	0.884	14.98	12.84	0.917	18.24	9.40	0.912	16.25	9.16
11:119964758:G:C	11	119964758	G/C	0.985	32.37	24.25	0.977	34.07	25.69	0.982	31.77	26.18	0.961	34.55	28.11	0.962	34.37	29.90	0.984	37.70	27.11	0.982	42.06	26.06
rs1632452	11	119967615	C/T	0.982	31.90	24.02	0.977	34.07	25.36	0.982	31.47	26.01	0.962	34.55	27.54	0.962	33.57	29.54	0.985	37.07	27.05	0.982	42.07	25.74
rs1790471	11	119968219	T/C	0.986	31.83	23.95	1.000	33.64	24.86	0.982	31.48	26.01	0.963	34.55	27.55	0.962	33.56	29.54	0.985	37.07	27.05	0.982	42.06	25.74
rs73152064	12	79759944	G/A	0.935	17.11	8.81	0.931	12.50	8.67	0.883	12.59	9.12	0.869	21.45	12.75	0.842	8.01	10.52	0.918	14.36	6.92	0.901	12.34	9.25
rs11114027	12	79775248	T/G	0.989	24.01	14.31	0.999	20.45	14.17	0.995	19.88	13.95	0.996	32.41	19.93	0.999	17.74	15.77	0.998	19.38	9.69	0.998	14.18	13.22
rs55646296	12	79782450	T/C	0.982	23.93	14.24	0.979	20.15	13.93	0.978	19.45	13.72	0.965	32.30	19.47	0.965	17.06	15.34	0.982	19.07	9.56	0.975	13.93	13.00
rs73134528	12	79790271	T/A	0.984	24.10	14.24	0.978	20.12	13.90	0.975	19.42	13.70	0.963	32.30	19.50	0.963	17.02	15.49	0.981	19.06	9.56	0.974	13.10	12.98
rs11114095	12	79797064	A/G	0.985	24.12	14.27	0.978	20.12	13.87	0.951	19.35	13.62	0.960	32.32	19.59	0.944	16.67	15.22	0.968	18.93	9.60	0.959	13.01	13.17
rs7954927	12	79798573	T/C	0.984	24.11	14.30	0.977	20.11	13.91	0.951	19.35	13.62	0.960	32.32	19.59	0.944	16.68	15.22	0.968	18.93	9.60	0.959	13.01	13.17
rs11114107	12	79799216	G/A	0.984	24.12	14.31	0.976	20.14	13.91	0.950	19.37	13.66	0.959	32.33	19.62	0.944	16.69	15.23	0.968	18.93	9.62	0.958	13.02	13.20
rs11114109	12	79806347	A/G	0.982	24.09	14.29	0.973	20.04	13.82	0.950	19.25	13.61	0.957	31.98	19.53	0.939	16.59	15.23	0.964	18.92	9.50	0.957	13.00	13.00
12:79809005:C:T	12	79809005	T/C	0.948	24.53	15.10	0.937	20.94	14.40	0.915	19.72	14.22	0.906	33.25	20.96	0.913	17.04	15.67	0.941	19.39	9.90	0.928	13.67	13.41
rs7310309	12	79811429	T/C	0.903	26.22	16.89	0.840	25.22	17.11	0.792	23.63	17.53	0.843	34.78	24.33	0.760	22.00	20.92	0.810	21.35	11.93	0.782	15.95	17.51
rs17294719	12	79812271	T/C	0.988	22.72	14.15	0.979	18.40	12.69	0.942	18.90	12.57	0.944	30.39	18.17	0.935	14.63	13.63	0.968	17.94	8.68	0.950	11.02	11.74
rs11114111	12	79812638	A/G	0.984	23.23	14.56	0.980	18.41	13.12	0.934	19.52	12.94	0.936	31.33	18.84	0.925	15.37	14.70	0.967	18.60	10.14	0.946	11.07	11.90
rs11114112	12	79812829	G/A	0.999	22.99	14.37	0.998	18.64	12.98	0.936	18.97	12.60	0.939	30.30	18.19	0.929	14.61	13.61	0.965	17.93	8.70	0.946	11.04	11.86
rs11114113	12	79812844	C/A	0.987	22.72	14.15	0.980	18.39	12.67	0.937	18.87	12.54	0.941	30.31	18.11	0.928	14.58	13.66	0.967	17.93	8.67	0.946	11.00	11.72
12:79820351:G:C	12	79820351	C/G	0.984	23.27	14.66	0.979	18.40	13.24	0.932	19.66	13.04	0.932	31.35	18.97	0.921	15.33	14.73	0.966	18.59	10.18	0.944	11.10	12.07
rs1526963	12	79822067	C/T	0.985	23.27	14.59	0.977	18.37	13.10	0.936	18.94	12.86	0.935	30.57	18.83	0.922	15.25	14.18	0.967	18.58	10.17	0.946	11.07	12.03
rs56813919	12	79823079	C/T	0.985	23.27	14.61	0.977	18.37	13.10	0.935	19.44	12.90	0.934	30.60	18.89	0.920	15.29	14.19	0.966	18.58	10.17	0.945	11.08	12.04
rs11114114	12	79823400	T/C	0.985	22.74	14.30	0.977	18.37	12.78	0.939	19.40	12.64	0.939	30.53	18.56	0.924	15.17	14.10	0.968	17.95	8.68	0.948	11.03	11.76
12:79827058:C:T	12	79827058	T/C	0.985	22.73	14.30	0.977	18.37	12.79	0.939	19.41	12.63	0.942	30.46	18.63	0.926	15.17	14.11	0.968	17.94	8.68	0.946	11.03	11.76
rs17005594	12	79827322	A/T	0.985	23.24	14.50	0.976	18.37	12.98	0.938	19.42	12.79	0.942	30.59	18.86	0.922	15.23	14.21	0.969	18.57	10.13	0.946	11.04	11.87
rs11833031	12	79828010	G/A	0.990	23.35	14.65	0.975	18.38	13.12	0.935	19.45	12.89	0.940	30.59	18.91	0.919	15.25	14.23	0.966	18.58	10.21	0.944	11.08	12.03
rs11114116	12	79831956	A/G	0.986	22.73	14.25	0.980	18.81	12.67	0.943	19.03	12.67	0.950	29.66	18.40	0.935	14.41	13.59	0.969	17.92	8.71	0.950	11.00	11.79
rs7315113	12	79832584	A/C	0.986	22.73	14.25	0.980	18.81	12.67	0.943	19.03	12.67	0.950	29.64	18.40	0.935	14.41	13.59	0.969	17.92	8.72	0.950	11.00	11.79
rs7135647	12	79839153	A/G	0.985	22.73	14.39	0.980	18.82	12.93	0.939	19.58	12.86	0.944	31.22	18.82	0.929	15.04	14.60	0.968	17.94	8.73	0.946	11.04	11.85
rs11114122	12	79847040	G/A	0.984	22.86	14.99	1.000	19.09	13.64	0.958	20.11	13.08	0.941	31.29	18.97	0.941	14.65	14.30	0.970	17.91	9.10	0.958	11.02	12.21
12:79850751:C:T	12	79850751	T/C	0.987	23.22	14.52	0.982	18.82	13.01	0.976	19.12	12.80	0.954	29.71	18.75	0.959	14.20	13.09	0.980	18.46	10.33	0.972	10.90	12.13
12:79852781:T:C	12	79852781	C/T	0.988	23.22	14.50	0.983	18.82	13.05	0.976	19.12	12.80	0.954	29.71	18.75	0.961	14.07	13.08	0.980	18.46	10.33	0.972	10.90	12.13
rs11533558	12	79856423	T/A	0.988	22.71	14.32	0.982	18.82	12.85	0.975	19.12	12.66	0.953	29.68	18.49	0.960	13.98	13.06	0.978	17.83	8.88	0.971	10.91	12.01
rs73356733	12	79857084	G/A	0.986	23.22	14.74	0.982	18.82	13.32	0.969	19.72	12.99	0.948	31.30	19.23	0.950	14.76	14.13	0.978	18.49	10.35	0.968	10.96	12.19
12:79857889:A:C	12	79857889	C/A	0.988	22.72	14.32	0.982	18.82	12.85	0.974	19.13	12.66	0.952	29.69	18.47	0.957	13.52	13.13	0.978	17.84	8.88	0.971	10.90	12.01
rs11561330	12	79858799	A/G	0.988	22.71	14.31	0.983	18.81	12.84	0.976	19.11	12.64	0.953	29.68	18.45	0.960	13.50	13.06	0.978	17.83	8.87	0.972	10.90	12.01
rs58532597	12	79862924	A/G	0.988	23.22	14.60	0.983	18.82	13.10	0.977	19.70	12.90	0.954	29.71	18.90	0.961	13.94	13.24	0.980	18.46	10.33	0.972	10.92	12.13
rs58159854	12	79862948	A/G	0.988	23.22	14.60	0.983	18.82	13.10	0.977	19.69	12.90	0.954	29.70	18.90	0.961	13.94	13.24	0.980	18.46	10.33	0.972	10.92	12.13
rs12227599	12	79865347	A/G	0.988	22.71	14.40	0.983	18.82	12.93	0.977	19.69	12.75	0.953	29.72	18.67	0.961	13.53	13.24	0.979	17.84	8.87	0.972	10.92	12.01
12:79865615:G:C	12	79865615	C/G	0.988	22.71	14.40	0.983	18.82	12.92	0.977	19.69	12.74	0.953	29.72	18.67	0.961	13.53	13.23	0.979	17.84	8.87	0.972	10.92	12.01
rs12227985	12	79866297	A/G	0.987	22.71	14.47	0.982	18.82	12.93	0.976	19.70	12.75	0.953	29.72	18.67	0.961	13.53	13.24	0.979	17.84	8.88	0.972	10.93	12.01
rs12231053	12	79866932	T/C	0.988	22.71	14.40	0.983	18.82	12.93	0.977	19.69	12.75	0.953	29.72	18.67	0.961	13.53	13.23	0.979	17.84	8.87	0.972	10.93	12.01
rs11525598	12	79870126	T/C	1.000	23.47	14.74	1.000	19.09	13.34	0.994	20.06	13.11	0.995	30.65	19.69	0.995	14.54	13.67	0.998	18.76	10.52	0.997	11.21	12.42
rs11531158	12	79870396	T/C	0.988	23.22	14.60	0.983	18.82	13.14	0.978	19.70	12.91	0.956	29.75	19.00	0.963	14.05	13.25	0.981	18.46	10.33	0.973	10.93	12.14
12:79870457:A:G	12	79870457	G/A	0.988	23.22	14.51	0.983	18.82	13.14	0.978	19.70	12.91	0.955	29.72	18.99	0.962	14.05	13.25	0.980	18.46	10.33	0.972	10.93	12.13
rs11114127	12	79871842	A/G	0.988	23.22	14.60	0.983	18.82	13.14	0.978	19.71	12.91	0.956	29.73	19.00	0.962	14.05	13.25	0.980	18.46	10.33	0.972	10.93	12.13
rs11532380	12	79872637	C/T	0.987	23.22	14.66	0.983	18.82	13.14	0.978	19.70	12.91	0.955	29.73	19.00	0.962	14.05	13.25	0.980	18.44	10.33	0.972	10.93	12.13
rs11114129	12	79875369	A/G	0.988	22.71	14.78	0.983	19.72	13.22	0.944	19.79	13.14	0.921	30.70	19.67	0.918	14.85	14.63	0.949	17.98	9.13	0.934	10.96	12.63
rs7295198	12	79877074	T/C	1.000	22.96	14.92	1.000	20.00	13.47	0.944	19.79	13.15	0.922	30.70	19.77	0.918	14.85	14.63	0.949	17.98	9.14	0.934	10.96	12.64
rs75790946	12	79882856	A/T	0.988	22.71	14.78	0.983	19.72	13.26	0.944	19.79	13.15	0.921	30.70	19.77	0.917	14.85	14.65	0.949	17.98	9.14	0.934	10.96	12.64
rs12049965	12	79884327	C/T	0.986	22.68	14.74	0.980	19.63	13.23	0.941	19.72	13.11	0.920	30.62	19.74	0.916	14.84	14.64	0.947	17.94	9.13	0.932	10.96	12.61
rs11114133	12	79885077	C/T	0.988	22.71	14.78	0.983	19.72	13.22	0.944	19.79	13.14	0.921	30.70	19.67	0.918	14.85	14.63	0.949	17.98	9.13	0.934	10.96	12.64
rs11114134	12	79885744	T/G	0.988	22.71	14.78	0.983	19.72	13.26	0.944	19.80	13.15	0.921	30.70	19.77	0.917	14.85	14.65	0.949	17.98	9.14	0.934	10.96	12.64
rs7966627	12	79887640	G/A	0.988	22.71	14.78	0.982	19.71	13.25	0.944	19.79	13.15	0.921	30.70	19.77	0.917	14.85	14.65	0.949	17.98	9.14	0.934	10.96	12.64
rs60952079	12	79887780	A/G	0.988	22.71	14.78	0.982	19.71	13.21	0.944	19.79	13.15	0.921	30.70	19.68	0.917	14.85	14.65	0.949	17.98	9.13	0.934	10.96	12.64
rs151073840	12	79887954	C/T	0.988	22.71	14.78	0.982	19.71	13.21	0.944	19.79	13.15	0.921	30.70	19.67	0.918	14.85	14.63	0.949	17.98	9.13	0.934	10.96	12.64
rs111880065	12	79889238	A/T	0.988	22.71	14.78	0.982	19.71	13.21	0.943	19.79	13.15	0.921	30.70	19.68	0.917	14.85	14.65	0.949	17.98	9.13	0.934	10.96	12.64
12:79891284:G:A	12	79891284	A/G	0.988	22.71	14.78	0.982	19.71	13.21	0.944	19.79	13.15	0.921	30.70	19.68	0.917	14.85	14.65	0.949	17.98	9.13	0.934	10.96	12.64
rs111487125	12	79891779	T/C	0.988	22.71	14.78	0.982	19.71	13.21	0.944	19.79	13.14	0.921	30.70	19.67	0.918	14.85	14.63	0.949	17.98	9.13	0.934	10.96	12.64
rs11114135	12	79897549	T/A	0.987	22.68	14.77	0.982	19.71	13.21	0.908	19.52	13.06	0.873	29.79	18.98	0.867	14.80	14.33	0.927	17.70	9.05	0.899	10.79	12.51
rs2102283	12	79897789	C/G	0.987	23.21	14.96	0.982	19.71	13.47	0.908	19.54	13.23	0.873	29.80	19.30	0.861	15.15	14.48	0.932	18.35	10.50	0.900	10.80	12.68
rs7975389	12	79899702	C/T	0.986	24.23	16.27	0.981	22.89	14.52	0.908	21.80	14.49	0.873	32.98	21.61	0.862	17.77	17.05	0.923	19.13	10.62	0.903	11.87	14.09
rs57837154	12	79900069	G/C	0.987	22.68	14.77	0.982	19.71	13.21	0.908	19.52	13.06	0.872	29.79	18.99	0.866	14.80	14.35	0.927	17.70	9.05	0.899	10.79	12.51
12:79900526:C:A	12	79900526	A/C	0.987	22.68	14.77	0.982	19.71	13.21	0.908	19.52	13.06	0.872	29.79	18.99	0.866	14.80	14.35	0.927	17.70	9.05	0.899	10.79	12.51
rs11114138	12	79900839	C/A	0.987	22.70	14.77	0.982	19.71	13.21	0.908	19.52	13.06	0.873	29.79	18.99	0.866	14.80	14.35	0.927	17.70	9.05	0.899	10.79	12.51
rs11114139	12	79902619	C/A	0.987	23.21	14.96	0.982	19.71	13.47	0.908	19.54	13.23	0.873	29.80	19.30	0.861	15.15	14.48	0.932	18.35	10.50	0.900	10.80	12.68
rs11114140	12	79902957	C/T	0.987	22.68	14.77	0.982	19.71	13.21	0.908	19.52	13.06	0.872	29.79	18.99	0.866	14.80	14.35	0.927	17.70	9.05	0.899	10.79	12.51
rs77010067	12	79903374	G/A	0.987	22.68	14.77	0.982	19.71	13.21	0.908	19.52	13.06	0.873	29.79	18.99	0.867	14.80	14.33	0.927	17.70	9.05	0.899	10.79	12.51
12:79903469:G:A	12	79903469	A/G	0.987	22.70	14.77	0.982	19.70	13.25	0.908	19.52	13.07	0.873	29.79	19.08	0.866	14.85	14.35	0.927	17.70	9.06	0.899	10.79	12.51
rs11114141	12	79904459	T/C	0.983	22.48	14.74	0.978	19.67	13.14	0.905	19.52	12.91	0.870	29.67	18.93	0.861	14.74	14.27	0.923	17.31	9.05	0.897	10.78	12.46
rs11114142	12	79904580	G/A	0.986	22.68	14.78	0.981	19.70	13.22	0.907	19.55	13.10	0.872	29.80	18.99	0.866	14.80	14.35	0.926	17.73	9.07	0.898	10.79	12.52
12:79906664:G:A	12	79906664	A/G	0.986	22.68	14.78	0.981	19.70	13.22	0.908	19.54	13.07	0.872	29.79	18.99	0.866	14.80	14.35	0.927	17.70	9.06	0.899	10.79	12.51
rs7311119	12	79907347	C/A	0.987	22.68	14.77	0.982	19.70	13.21	0.908	19.53	13.07	0.872	29.77	18.99	0.866	14.80	14.35	0.927	17.70	9.06	0.899	10.79	12.51
rs7314431	12	79907390	G/T	0.987	22.68	14.76	0.981	19.70	13.21	0.907	19.45	13.06	0.871	29.50	18.98	0.866	14.79	14.32	0.927	17.70	9.05	0.899	10.79	12.50
rs11114145	12	79908214	C/T	0.993	22.79	14.85	0.982	19.70	13.21	0.908	19.52	13.06	0.872	29.79	18.99	0.866	14.80	14.35	0.927	17.70	9.06	0.899	10.79	12.51
rs11114146	12	79908350	C/T	0.987	22.68	14.77	0.982	19.70	13.21	0.908	19.52	13.06	0.872	29.79	18.99	0.866	14.80	14.35	0.927	17.70	9.06	0.899	10.79	12.51
rs11114148	12	79908635	C/G	0.987	22.68	14.77	0.982	19.70	13.21	0.908	19.52	13.06	0.872	29.77	18.99	0.866	14.80	14.35	0.927	17.70	9.06	0.899	10.79	12.51
rs11114150	12	79909280	A/G	0.987	22.68	14.77	0.982	19.70	13.21	0.908	19.52	13.06	0.872	29.79	18.99	0.867	14.80	14.33	0.927	17.70	9.06	0.899	10.79	12.51
rs1553525	12	79911687	G/A	1.000	22.96	14.93	1.000	20.01	13.42	0.908	19.51	13.06	0.871	29.77	18.95	0.867	14.79	14.32	0.927	17.69	9.05	0.898	10.79	12.48
rs7302654	12	79914260	T/C	0.987	22.68	14.77	0.982	19.70	13.21	0.908	19.49	13.06	0.871	29.77	18.95	0.866	14.79	14.32	0.927	17.69	9.05	0.898	10.79	12.48
rs11114153	12	79914947	C/T	0.985	23.22	15.12	0.982	19.70	13.72	0.902	20.10	13.41	0.868	31.44	19.76	0.856	15.90	15.56	0.929	18.38	10.52	0.895	10.87	12.70
rs11114155	12	79916448	G/A	0.987	22.68	14.77	0.982	19.70	13.21	0.907	19.51	13.07	0.872	29.79	18.95	0.866	14.79	14.15	0.927	17.70	9.06	0.899	10.79	12.51
12:79916869:C:A	12	79916869	A/C	0.984	22.54	14.76	0.981	19.69	13.19	0.905	19.44	13.04	0.870	29.75	18.89	0.865	14.77	14.13	0.923	17.60	8.83	0.896	10.79	12.46
12:79917624:C:G	12	79917624	G/C	0.982	23.73	15.17	0.980	19.73	13.66	0.901	20.04	13.33	0.868	30.65	19.57	0.857	15.88	14.63	0.928	18.39	10.51	0.894	10.81	12.63
rs10861990	12	79918022	A/G	0.984	23.01	14.75	0.980	19.72	13.23	0.904	19.41	13.03	0.869	29.72	18.96	0.863	14.76	14.12	0.920	17.48	8.84	0.895	10.79	12.47
rs79629977	12	79918717	T/C	0.984	23.03	14.75	0.980	20.09	13.23	0.904	19.41	13.04	0.869	29.72	18.96	0.863	14.77	14.12	0.920	17.48	8.84	0.895	10.79	12.47
12:79922767:A:G	12	79922767	G/A	0.980	23.15	14.68	0.977	20.09	13.20	0.895	19.35	12.98	0.867	29.64	18.95	0.858	14.78	14.09	0.915	16.90	8.99	0.887	10.76	12.54
rs17229687	12	79922925	A/G	0.990	23.26	14.86	0.999	20.45	13.44	0.895	19.33	13.00	0.865	29.60	18.80	0.849	14.20	13.67	0.918	17.52	9.04	0.883	10.76	12.41
rs12230268	12	79923509	C/G	0.983	23.69	15.20	0.976	20.58	13.62	0.869	19.62	13.30	0.837	29.64	19.08	0.824	15.02	14.82	0.897	18.04	9.13	0.866	10.91	12.81
rs12227728	12	79923540	A/C	0.983	23.69	15.19	0.976	20.58	13.62	0.869	19.62	13.30	0.838	29.64	19.08	0.824	15.01	14.81	0.897	18.04	9.13	0.866	10.91	12.82
rs34130758	12	79924883	C/T	0.985	23.69	15.08	0.980	20.57	13.58	0.871	19.61	13.29	0.839	29.63	18.94	0.826	15.01	14.79	0.900	18.12	9.11	0.868	10.89	12.79
rs7310151	12	79926158	T/C	0.999	25.52	16.74	1.000	23.68	15.08	0.871	21.79	14.56	0.834	30.48	21.06	0.818	16.91	17.22	0.897	19.51	10.83	0.868	11.85	14.19
12:79926379:G:T	12	79926379	T/G	0.985	23.69	15.08	0.980	20.58	13.58	0.870	19.61	13.29	0.839	29.63	18.95	0.826	15.01	14.79	0.900	18.12	9.12	0.868	10.89	12.79
rs10746138	12	79930366	G/A	0.986	25.25	16.74	0.981	23.75	14.81	0.877	21.89	14.71	0.844	32.07	21.64	0.828	17.95	17.41	0.900	19.56	10.87	0.876	11.96	14.35
12:79931070:C:T	12	79931070	T/C	0.986	23.69	15.04	0.980	20.57	13.58	0.870	19.61	13.29	0.839	29.63	19.00	0.824	15.01	14.86	0.900	18.12	9.12	0.868	10.89	12.79
rs17229939	12	79933335	T/C	0.986	23.69	15.04	0.980	20.57	13.58	0.839	19.47	13.38	0.822	29.04	18.70	0.812	14.89	14.76	0.900	18.12	9.12	0.835	10.93	12.88
rs80114819	12	79933409	G/C	0.986	23.69	15.04	0.980	20.57	13.58	0.839	19.47	13.36	0.822	29.04	18.70	0.813	14.89	14.74	0.900	18.12	9.11	0.835	10.93	12.88
rs11532381	12	79936694	T/C	0.985	25.23	16.71	0.980	23.74	14.81	0.848	21.75	14.78	0.829	31.61	21.38	0.819	17.80	17.32	0.883	19.29	10.82	0.846	12.00	14.44
rs7959588	12	79940362	C/G	0.986	25.21	16.74	0.981	23.74	14.81	0.849	21.77	14.80	0.829	31.61	21.38	0.820	17.83	17.34	0.885	19.39	10.82	0.847	12.00	14.44
rs2400442	12	79942896	C/G	0.986	25.20	16.74	0.981	23.75	14.81	0.849	21.77	14.79	0.830	31.60	21.38	0.821	17.83	17.34	0.885	19.39	10.82	0.847	12.00	14.44
rs7971158	12	79943076	A/G	0.986	23.68	15.04	0.980	20.57	13.55	0.839	19.47	13.36	0.822	29.04	18.70	0.813	14.89	14.74	0.882	17.92	9.09	0.835	10.93	12.88
rs7297808	12	79953757	T/C	0.987	26.29	16.96	0.999	24.09	15.24	0.843	22.12	15.00	0.829	31.61	21.43	0.821	17.85	17.36	0.883	19.40	10.87	0.844	12.01	14.77
rs12229260	12	79957172	T/C	0.965	22.87	14.31	0.960	18.96	12.95	0.841	18.51	12.62	0.827	26.35	17.36	0.821	13.44	13.48	0.881	17.24	8.42	0.836	10.23	11.79
rs11114174	12	79958118	C/T	0.985	23.65	15.03	0.980	20.56	13.53	0.839	19.47	13.36	0.822	29.04	18.70	0.814	14.89	14.76	0.882	17.92	9.09	0.835	10.93	12.89
rs111520896	12	79958723	G/C	0.898	17.52	9.78	0.890	13.35	8.87	0.748	12.14	8.72	0.736	21.17	12.33	0.709	6.88	10.23	0.819	13.60	5.67	0.774	9.45	9.60
rs113398705	12	79963013	A/G	0.985	23.63	15.02	0.980	20.54	13.52	0.839	19.46	13.36	0.822	29.03	18.70	0.813	14.89	14.76	0.882	17.91	9.09	0.835	10.93	12.89
rs7971769	12	79964192	C/A	0.985	25.65	16.72	0.980	23.72	14.81	0.849	21.77	14.80	0.830	31.61	21.39	0.822	17.84	17.35	0.885	19.41	10.83	0.846	12.00	14.47
rs113004084	12	79964858	C/T	0.985	23.64	15.02	0.979	20.55	13.54	0.786	19.30	13.46	0.821	29.03	18.67	0.813	14.89	14.76	0.842	17.69	9.18	0.781	11.07	12.96
rs10861995	12	79966969	C/T	0.985	25.64	16.72	0.980	23.72	14.77	0.801	21.61	14.91	0.830	31.60	21.37	0.822	17.83	17.34	0.850	19.25	10.88	0.798	12.15	14.51
rs10861996	12	79967118	C/A	0.985	25.64	16.72	0.980	23.72	14.77	0.801	21.60	14.91	0.829	31.60	21.28	0.822	17.78	17.31	0.850	19.24	10.87	0.798	12.13	14.51
rs11532355	12	79969770	A/G	0.985	23.64	15.02	0.980	20.55	13.53	0.786	19.30	13.47	0.778	28.02	18.19	0.768	14.55	14.36	0.842	17.69	9.17	0.781	11.06	12.95
rs12227374	12	79970406	A/G	0.985	23.64	15.02	0.980	20.55	13.53	0.786	19.30	13.47	0.778	28.02	18.19	0.768	14.55	14.36	0.842	17.69	9.18	0.781	11.06	12.95
rs11536119	12	79970800	C/A	0.985	23.64	15.02	0.980	20.55	13.53	0.786	19.30	13.47	0.778	28.02	18.19	0.768	14.56	14.36	0.842	17.69	9.18	0.781	11.06	12.95
rs12230485	12	79971546	A/C	0.985	23.64	15.02	0.980	20.55	13.53	0.786	19.30	13.47	0.778	28.02	18.19	0.768	14.55	14.36	0.842	17.69	9.18	0.781	11.07	12.95
rs10437902	12	79971737	A/G	0.984	25.38	16.72	0.981	23.72	14.66	0.801	21.60	14.85	0.792	30.57	20.68	0.783	17.44	16.71	0.850	19.22	10.87	0.799	12.08	14.49
rs74383366	12	79972614	A/G	0.985	23.64	15.02	0.980	20.55	13.53	0.786	19.30	13.48	0.778	28.03	18.20	0.768	14.55	14.36	0.842	17.69	9.18	0.781	11.07	12.96
rs75506427	12	79975181	T/A	0.984	23.62	15.01	0.979	20.54	13.52	0.786	19.30	13.47	0.778	28.02	18.16	0.768	14.55	14.36	0.842	17.69	9.18	0.781	11.07	12.95
rs10861999	12	79975602	T/G	0.984	25.63	16.71	0.979	23.71	14.80	0.800	21.61	14.92	0.791	30.59	20.90	0.782	17.53	16.96	0.848	19.37	10.88	0.798	12.15	14.51
rs76861482	12	79977942	A/G	0.984	23.62	15.01	0.979	20.53	13.52	0.786	19.30	13.47	0.778	28.02	18.19	0.768	14.55	14.36	0.842	17.69	9.17	0.781	11.06	12.95
rs12227898	12	79979919	C/A	0.981	23.52	14.97	0.977	20.50	13.49	0.783	19.22	13.41	0.776	27.97	18.14	0.766	14.54	14.33	0.840	17.63	9.16	0.779	11.04	12.92
rs12231772	12	79979946	T/C	0.981	23.52	14.97	0.977	20.50	13.49	0.783	19.22	13.41	0.776	27.97	18.14	0.766	14.54	14.33	0.840	17.63	9.16	0.779	11.04	12.92
rs17230238	12	79982267	C/T	0.984	23.62	15.01	0.979	20.54	13.52	0.786	19.30	13.47	0.778	28.02	18.19	0.768	14.56	14.36	0.842	17.69	9.18	0.781	11.07	12.96
rs8176913	12	79984794	T/C	0.984	23.62	15.01	0.979	20.54	13.52	0.786	19.30	13.47	0.778	28.02	18.19	0.768	14.55	14.36	0.842	17.69	9.18	0.781	11.07	12.95
rs2307220	12	79985874	C/A	0.984	25.64	16.70	0.979	23.71	14.79	0.800	21.61	14.92	0.790	30.58	20.90	0.782	17.53	16.98	0.850	19.25	10.88	0.797	12.16	14.52
rs3789994	12	79986655	A/G	0.992	25.80	16.82	1.000	24.09	15.04	0.800	21.61	14.92	0.790	30.58	20.90	0.782	17.52	16.98	0.850	19.25	10.88	0.797	12.15	14.51
rs113968256	12	79987672	T/C	0.984	23.62	15.01	0.979	20.53	13.52	0.782	19.29	13.48	0.778	28.02	18.23	0.769	14.55	14.54	0.838	17.67	9.18	0.776	11.08	12.96
rs11114189	12	79991751	A/G	0.984	25.64	16.70	0.980	23.71	14.73	0.796	21.59	14.91	0.790	30.58	20.88	0.783	17.44	16.91	0.846	19.23	10.88	0.793	12.16	14.52
12:79994266:G:A	12	79994266	A/G	0.984	23.62	15.01	0.979	20.54	13.51	0.782	19.29	13.47	0.778	28.02	18.20	0.768	14.56	14.36	0.835	17.64	9.19	0.772	11.08	12.96
rs113270526	12	80001692	A/G	0.974	24.11	14.97	0.971	20.65	13.64	0.745	18.73	13.12	0.768	27.94	18.75	0.746	15.81	14.16	0.800	17.95	9.63	0.760	11.30	12.66
rs112589646	12	80001782	C/T	0.975	24.12	14.97	0.972	20.65	13.64	0.746	18.73	13.12	0.769	27.94	18.75	0.746	15.82	14.16	0.800	17.95	9.63	0.760	11.31	12.66
rs10862001	12	80002106	A/G	0.974	26.14	16.75	0.973	23.83	14.91	0.758	21.09	14.51	0.781	30.43	21.50	0.764	18.58	16.85	0.808	19.79	11.33	0.777	12.41	14.20
rs7299544	12	80010169	T/A	0.981	23.58	14.97	0.979	20.58	13.54	0.737	18.41	13.01	0.774	27.87	18.62	0.753	15.68	14.06	0.790	17.99	9.65	0.748	11.33	12.59
rs7968442	12	80025071	A/G	0.980	25.59	16.65	0.979	23.75	14.76	0.750	20.68	14.38	0.757	29.69	21.18	0.738	18.67	16.50	0.800	19.97	11.33	0.766	12.46	14.15
rs80010377	12	80040134	G/T	0.945	22.88	13.74	0.947	19.22	12.19	0.708	16.43	12.05	0.720	23.90	16.98	0.660	13.88	12.15	0.753	17.10	9.36	0.714	10.40	11.79
rs11114203	12	80040628	A/C	0.981	23.58	14.97	0.979	20.57	13.53	0.724	18.33	13.08	0.743	27.21	18.46	0.715	15.91	13.83	0.760	18.20	9.89	0.732	11.33	12.64
rs10746140	12	80047067	C/T	0.980	25.60	16.65	0.980	23.75	14.79	0.739	20.60	14.46	0.757	29.69	21.18	0.738	18.67	16.51	0.778	20.36	11.52	0.753	12.50	14.18
rs111855983	12	80052550	C/T	0.980	23.57	14.97	0.980	20.57	13.52	0.712	18.24	13.16	0.728	26.92	18.35	0.697	16.08	13.76	0.760	18.20	9.89	0.716	11.42	12.71
rs7978940	12	80059278	G/A	0.988	23.71	15.07	0.980	20.58	13.53	0.712	18.23	13.16	0.729	26.92	18.42	0.698	16.07	13.76	0.760	18.19	9.89	0.716	11.42	12.71
12:80065316:T:G	12	80065316	G/T	0.979	23.61	14.97	0.979	20.58	13.54	0.711	18.22	13.17	0.728	26.88	18.42	0.695	16.10	13.76	0.758	18.21	9.91	0.714	11.44	12.72
rs952848	12	80073698	G/A	0.987	23.71	15.07	1.000	20.91	13.77	0.712	18.21	13.14	0.720	26.73	18.39	0.684	16.21	13.74	0.759	18.19	9.89	0.706	11.51	12.77
rs2463169	12	80079048	A/G	0.993	25.88	16.81	0.982	23.76	14.80	0.728	20.56	14.57	0.737	29.20	21.19	0.706	18.97	16.29	0.777	20.38	11.53	0.728	12.62	14.30
rs2430865	12	80105973	G/T	0.961	26.17	16.55	0.974	23.59	14.67	0.712	20.36	14.61	0.676	29.06	21.49	0.641	19.67	16.76	0.748	20.02	11.39	0.716	12.73	14.35
rs2542811	12	80110453	G/A	0.956	26.18	16.62	0.975	23.64	14.73	0.708	20.37	14.68	0.671	29.04	21.54	0.635	20.22	16.83	0.732	19.92	11.34	0.713	12.75	14.46
rs2694830	12	80111407	C/T	0.955	25.71	16.54	0.975	23.67	14.63	0.708	20.31	14.63	0.671	28.17	21.47	0.635	20.18	16.80	0.733	19.89	11.31	0.712	12.72	14.41
rs2694829	12	80113558	T/C	0.954	25.70	16.53	0.976	23.68	14.57	0.698	20.06	14.59	0.665	28.93	21.30	0.625	20.17	16.35	0.726	19.74	11.16	0.711	12.72	14.52
rs11114226	12	80113951	C/T	0.951	23.68	14.84	0.973	20.51	13.34	0.679	17.47	13.21	0.650	26.57	18.79	0.596	17.49	14.13	0.716	17.99	9.83	0.687	11.66	13.04
rs2694661	12	80114135	A/G	0.964	26.18	16.69	0.996	24.09	14.91	0.699	20.17	14.62	0.670	28.70	21.48	0.635	20.19	16.84	0.727	19.79	11.16	0.711	12.72	14.53
rs112985984	12	80114680	T/C	0.921	23.18	14.00	0.946	19.04	12.33	0.668	16.67	12.28	0.635	24.07	17.50	0.571	16.31	12.79	0.705	17.04	9.16	0.676	10.63	12.33
rs8069437	17	44906949	T/C	0.999	32.16	19.68	0.999	25.46	20.67	0.874	27.56	22.33	0.814	31.01	22.11	0.840	28.36	24.18	0.912	27.85	20.94	0.877	28.06	23.63
rs197913	17	44990046	C/G	0.978	45.28	38.34	0.975	48.91	39.88	0.964	48.00	37.77	0.933	50.51	40.02	0.954	50.70	41.63	0.949	41.71	39.90	0.966	47.14	39.36
rs197915	17	44990522	G/A	0.976	45.43	39.22	0.973	48.95	40.85	0.960	49.45	38.38	0.932	50.51	40.34	0.955	51.02	41.75	0.949	46.59	40.96	0.968	48.07	39.85
rs12601886	17	44991936	G/A	0.977	44.17	37.84	0.973	46.64	39.51	0.957	48.37	37.59	0.927	50.57	40.74	0.952	51.28	41.96	0.941	45.35	40.48	0.964	49.14	38.96
rs2920396	17	44991961	A/G	0.983	43.49	37.00	0.985	45.68	38.53	0.967	47.17	36.36	0.942	48.44	38.38	0.953	50.03	40.23	0.953	43.58	38.94	0.970	48.06	37.98
rs1662594	17	44992737	A/G	0.989	43.55	36.75	0.985	45.68	38.54	0.967	47.17	36.40	0.942	48.44	38.47	0.954	50.03	40.24	0.954	43.58	38.97	0.971	48.07	38.01
rs1662596	17	44993118	A/G	0.995	43.69	36.90	0.985	45.68	38.55	0.966	47.17	36.36	0.942	48.44	38.39	0.954	50.03	40.24	0.954	43.58	38.97	0.970	48.07	37.99
rs4968248	17	44993128	G/A	0.980	45.71	38.23	0.973	48.91	39.91	0.957	47.48	37.90	0.925	51.67	41.87	0.954	50.36	41.68	0.942	46.56	41.48	0.964	48.12	39.41
rs1618989	17	44993708	C/T	0.989	43.55	36.84	0.986	46.13	38.66	0.970	47.24	36.35	0.943	48.44	38.40	0.956	50.07	40.01	0.955	43.60	38.99	0.971	48.08	38.01
rs1052504	17	44993828	T/C	0.989	43.55	36.75	0.986	45.68	38.54	0.969	47.24	36.31	0.942	48.44	38.47	0.956	50.08	40.02	0.954	43.58	38.97	0.971	48.07	38.01
rs1623402	17	44994280	T/C	0.989	43.55	36.74	0.986	45.68	38.54	0.969	47.24	36.31	0.942	48.44	38.46	0.956	50.07	40.01	0.954	43.58	38.97	0.971	48.07	38.01
rs1662597	17	44994855	C/T	0.989	43.56	36.83	0.985	45.68	38.57	0.969	47.24	36.31	0.941	48.44	38.49	0.957	50.08	40.02	0.954	43.59	38.97	0.970	48.12	38.11
17:44995070:G:A	17	44995070	G/A	0.983	44.19	37.68	0.974	47.10	39.64	0.960	48.45	37.60	0.927	50.58	40.74	0.954	51.36	41.76	0.943	45.38	40.57	0.965	49.21	39.04
rs11658276	17	44995534	C/T	0.984	45.71	39.00	0.977	49.27	41.25	0.961	49.60	38.95	0.928	53.24	42.36	0.957	52.16	43.04	0.945	47.22	42.00	0.966	49.15	40.45
17:44996100:A:G	17	44996100	A/G	1.000	54.08	48.10	0.974	61.86	51.39	0.967	59.94	50.16	0.931	61.11	53.17	0.961	60.21	56.20	0.949	60.81	51.21	0.968	57.91	52.19
rs1662576	17	44996245	T/C	1.000	43.88	37.17	1.000	46.37	38.99	0.970	47.24	36.40	0.943	48.45	38.44	0.956	50.08	40.02	0.956	43.61	39.02	0.971	48.08	38.03
rs1662577	17	44996759	A/C	0.989	43.56	36.92	0.988	46.04	38.71	0.970	47.24	36.39	0.942	48.44	38.47	0.956	50.07	40.02	0.956	43.61	39.02	0.971	48.07	38.05
rs2920397	17	44997329	A/G	0.989	43.56	36.92	0.988	46.04	38.71	0.970	47.24	36.40	0.943	48.44	38.48	0.957	50.07	40.02	0.956	43.61	39.02	0.971	48.08	38.05
17:44997356:G:A	17	44997356	G/A	0.983	44.19	37.68	0.976	47.00	39.64	0.960	48.45	37.60	0.927	50.57	40.72	0.954	51.35	41.76	0.943	45.37	40.57	0.966	49.15	38.96
rs11654971	17	44998563	G/A	0.983	44.19	37.68	0.976	46.99	39.62	0.960	48.45	37.60	0.927	50.57	40.72	0.954	51.35	41.76	0.943	45.37	40.57	0.966	49.15	38.96
rs197917	17	44999647	A/G	0.989	44.03	36.93	0.988	46.04	38.71	0.970	47.23	36.40	0.943	48.45	38.49	0.957	50.08	40.02	0.956	43.61	39.02	0.971	48.08	38.05
17:44999870:G:C	17	44999870	C/G	0.987	43.95	36.75	0.986	46.04	38.57	0.970	47.25	36.19	0.947	48.56	38.47	0.959	50.08	39.94	0.973	43.88	39.21	0.971	47.49	37.71
17:45000529:G:C	17	45000529	C/G	0.989	44.02	36.93	0.988	46.04	38.71	0.972	47.26	36.37	0.949	48.57	38.49	0.959	50.08	39.96	0.975	43.88	39.30	0.974	48.14	38.06
17:45000997:G:A	17	45000997	G/A	0.993	44.49	37.44	0.976	46.98	39.62	0.963	48.46	37.56	0.934	50.64	40.68	0.956	51.35	41.70	0.965	44.93	40.27	0.969	49.15	38.94
rs35707546	17	45001541	G/A	0.983	44.69	37.68	0.976	46.98	39.62	0.965	48.47	37.53	0.941	50.66	40.63	0.959	51.37	41.63	0.965	44.93	40.27	0.972	49.17	38.93
rs197918	17	45003080	G/A	0.990	44.07	36.95	0.988	46.04	38.75	0.974	47.28	36.31	0.955	48.74	38.51	0.961	50.09	39.91	0.975	43.88	39.31	0.977	48.20	38.14
rs197919	17	45003675	T/C	0.990	44.07	36.95	0.989	46.04	38.76	0.974	47.28	36.35	0.955	48.74	38.59	0.961	50.09	39.91	0.975	43.88	39.31	0.978	48.20	38.13
rs1867237	17	45003829	G/A	0.983	44.68	37.68	0.976	46.99	39.65	0.965	48.47	37.53	0.941	50.66	40.63	0.959	51.38	41.63	0.965	44.93	40.27	0.973	49.17	39.00
rs2191033	17	45004788	G/A	0.983	46.19	39.01	0.976	49.25	41.24	0.965	49.38	38.83	0.941	54.07	42.36	0.959	52.13	42.90	0.966	46.80	41.72	0.971	49.17	40.47
rs10853087	17	45006112	C/G	0.982	46.23	39.12	0.975	49.28	41.23	0.972	50.20	39.02	0.955	53.33	42.38	0.967	52.19	42.82	0.977	46.80	41.92	0.978	49.32	40.46
rs197925	17	45010721	A/G	0.997	45.82	38.51	0.990	47.86	40.57	0.981	49.09	37.90	0.972	52.51	40.54	0.971	50.96	41.16	0.989	46.00	41.12	0.985	48.53	39.66
rs7213526	17	45011157	T/C	0.984	46.21	39.00	0.978	48.80	41.45	0.974	50.22	39.03	0.960	54.13	42.32	0.969	52.22	42.83	0.978	46.84	41.90	0.981	49.32	40.42
rs197926	17	45012087	G/A	0.990	52.76	46.51	0.988	58.68	49.15	0.978	58.30	47.78	0.969	56.80	49.53	0.968	58.17	52.95	0.986	57.78	48.86	0.984	57.55	49.91
rs4968285	17	45015632	T/C	0.986	54.86	48.56	0.981	61.88	51.60	0.978	60.59	50.20	0.965	61.61	52.96	0.973	60.25	55.98	0.982	60.48	50.87	0.984	58.45	52.13
rs4968286	17	45017645	T/C	0.990	54.70	48.27	0.979	61.86	51.49	0.977	60.27	50.13	0.966	59.46	52.73	0.973	60.26	55.99	0.979	60.47	50.64	0.981	58.45	52.01
rs1052586	17	45018463	T/C	0.991	53.25	47.09	1.000	59.09	49.53	1.000	59.00	48.27	0.998	57.88	50.55	1.000	58.87	53.94	1.000	58.13	48.95	1.000	58.16	50.24
rs1047779	17	45019243	T/G	0.986	54.86	48.57	0.981	61.88	51.60	0.978	60.59	50.19	0.968	61.32	52.92	0.974	60.27	56.00	0.982	60.47	50.88	0.984	58.46	52.13
17:45019731:T:C	17	45019731	T/C	0.985	54.86	48.56	0.981	61.88	51.60	0.978	60.58	50.19	0.968	61.32	52.92	0.974	60.26	55.99	0.982	60.47	50.87	0.984	58.46	52.13
17:45024049:T:C	17	45024049	C/T	0.987	52.81	46.43	0.987	58.66	49.18	0.978	58.31	47.79	0.974	56.33	49.57	0.969	58.20	52.99	0.987	57.82	48.92	0.983	57.73	50.05
rs4968288	17	45024057	T/C	0.988	44.17	36.97	0.989	45.57	39.00	0.980	47.94	36.51	0.975	48.32	38.90	0.972	50.20	39.84	0.988	44.13	39.72	0.985	48.62	38.29
rs736603	17	45024745	T/G	0.990	52.76	46.43	0.988	58.65	49.15	0.979	58.29	47.76	0.975	56.30	49.52	0.970	58.19	52.96	0.988	57.80	48.88	0.985	57.71	49.92
rs736604	17	45024809	T/C	0.990	52.77	46.44	0.988	58.65	49.15	0.979	58.29	47.76	0.975	56.30	49.52	0.970	58.19	52.96	0.988	57.80	48.88	0.985	57.71	49.99
rs2003539	17	45025319	A/G	0.985	54.85	48.45	0.980	61.88	51.65	0.978	60.58	50.25	0.968	61.32	52.92	0.974	60.26	56.00	0.982	60.47	51.08	0.984	58.46	52.21
17:45026333:G:A	17	45026333	A/G	0.990	52.77	46.44	0.988	58.65	49.19	0.979	58.29	47.78	0.975	56.30	49.55	0.970	58.19	52.96	0.988	57.80	48.87	0.985	57.71	49.96
rs9889762	17	45026366	A/G	0.989	54.30	47.74	0.987	60.92	50.76	0.978	59.44	49.14	0.974	59.88	51.17	0.968	58.99	54.33	0.988	59.67	50.35	0.984	57.71	51.49
17:45026715:T:G	17	45026715	G/T	0.990	52.77	46.44	0.988	58.65	49.19	0.979	58.29	47.78	0.975	56.30	49.56	0.970	58.19	52.96	0.988	57.80	48.88	0.985	57.71	49.97
rs9911967	17	45026911	T/C	0.991	44.12	36.97	0.990	45.57	38.97	0.979	47.77	36.46	0.973	47.40	38.80	0.967	50.08	39.68	0.991	44.16	39.69	0.985	48.60	38.15
rs2317997	17	45027648	C/T	0.990	52.77	46.44	0.988	58.63	49.19	0.977	58.13	47.75	0.971	56.01	49.54	0.963	58.08	52.82	0.989	57.85	48.89	0.983	57.71	49.96
17:45028001:C:T	17	45028001	T/C	0.994	52.85	46.53	1.000	59.09	49.36	0.976	58.13	47.77	0.971	56.01	49.55	0.962	58.08	52.79	0.989	57.85	48.90	0.983	57.71	49.95
17:45028037:A:T	17	45028037	A/T	0.985	54.85	48.45	0.980	61.89	51.57	0.974	60.54	50.35	0.962	61.06	52.92	0.966	60.30	55.95	0.981	60.49	51.09	0.982	58.53	52.25
17:45028052:C:T	17	45028052	C/T	0.985	54.85	48.46	0.980	61.89	51.57	0.974	60.54	50.35	0.962	61.06	52.93	0.966	60.30	55.94	0.981	60.49	51.09	0.982	58.54	52.25
rs3809854	17	45029294	C/T	0.997	52.98	46.59	0.988	58.65	49.09	0.976	58.13	47.75	0.971	56.01	49.55	0.962	58.07	52.79	0.989	57.85	48.89	0.983	57.71	49.96
rs17608961	17	45029668	G/T	0.985	54.85	48.47	0.980	61.90	51.57	0.974	60.56	50.33	0.962	61.07	52.93	0.966	60.30	55.93	0.981	60.50	51.10	0.981	58.53	52.21
17:45031830:C:T	17	45031830	T/C	0.989	52.69	46.34	0.988	58.66	49.07	0.976	58.13	47.74	0.971	56.01	49.54	0.962	58.07	52.78	0.989	57.85	48.89	0.983	57.70	49.87
rs4381655	17	45032067	C/T	0.989	52.69	46.34	0.988	58.66	49.07	0.976	58.13	47.74	0.971	56.01	49.54	0.961	58.07	52.73	0.989	57.85	48.89	0.983	57.70	49.87
rs11656362	17	45036255	G/C	0.990	44.04	36.88	0.990	45.57	38.98	0.979	47.77	36.47	0.973	47.34	38.83	0.966	50.08	39.67	0.991	44.16	39.69	0.985	48.60	38.12
rs2316330	17	45040032	T/G	0.990	52.71	46.44	0.988	58.66	49.28	0.977	58.13	47.77	0.971	56.02	49.55	0.963	58.08	52.81	0.989	57.85	48.89	0.984	57.71	49.88
rs3851785	17	45040147	G/T	0.990	52.71	46.44	0.988	58.66	49.28	0.977	58.13	47.77	0.971	56.00	49.55	0.963	58.08	52.81	0.989	57.85	48.89	0.984	57.71	49.91
rs11652318	17	45041094	C/T	0.990	52.70	46.44	0.987	58.66	49.26	0.977	58.13	47.78	0.970	56.05	49.64	0.963	58.08	52.81	0.989	57.85	48.89	0.983	57.71	49.91
rs3760377	17	45042079	G/A	0.989	54.71	48.32	1.000	61.36	51.27	0.974	60.54	50.36	0.962	61.12	53.04	0.966	60.31	55.97	0.981	60.49	51.08	0.982	58.53	52.21
rs11079745	17	45044147	C/A	0.980	54.48	48.43	0.979	61.89	51.80	0.974	60.54	50.37	0.962	61.10	53.06	0.966	60.31	55.97	0.982	60.49	51.09	0.982	58.53	52.21
rs4968250	17	45045351	G/C	0.986	52.44	46.43	0.987	58.65	49.16	0.974	58.00	47.79	0.970	56.22	49.64	0.962	58.08	52.99	0.987	57.94	48.91	0.982	58.55	49.95
rs28553405	17	45045895	G/A	0.985	52.44	46.48	0.986	58.35	49.32	0.974	58.04	47.82	0.971	56.27	49.77	0.962	58.08	52.89	0.987	57.94	48.91	0.980	58.56	49.94
rs3851786	17	45046932	G/A	0.986	52.44	46.43	0.987	58.65	49.28	0.975	58.01	47.88	0.970	57.13	49.83	0.962	58.15	52.90	0.987	57.94	48.91	0.980	58.56	49.92
rs3851787	17	45046982	G/A	0.986	52.43	46.43	0.987	58.65	49.28	0.975	58.01	47.83	0.971	56.28	49.85	0.962	58.10	52.89	0.987	57.94	48.90	0.980	58.56	49.91
rs7216991	17	45052253	G/A	0.979	55.96	50.06	0.976	62.73	53.42	0.972	61.52	52.13	0.960	61.94	53.87	0.960	61.26	56.67	0.978	61.14	51.51	0.980	61.40	53.35
rs62075896	17	45053590	C/T	0.978	55.98	50.09	0.973	62.85	53.40	0.968	61.52	52.25	0.958	61.94	53.91	0.958	61.34	56.65	0.979	61.17	51.59	0.979	61.38	53.39
rs3851795	17	45061077	A/G	0.976	39.49	35.11	0.972	43.43	37.51	0.955	45.36	35.55	0.949	48.94	37.87	0.952	47.49	39.79	0.975	44.97	37.62	0.968	40.88	35.01
rs6064422	20	55161209	A/T	0.950	84.64	74.20	0.945	84.71	77.03	0.918	82.90	76.66	0.900	89.01	76.56	0.891	77.28	77.04	0.943	85.89	75.91	0.929	85.88	77.67
rs4811717	20	55162180	A/C	0.967	84.65	74.41	0.979	84.79	77.14	0.921	83.20	76.78	0.904	89.09	76.82	0.900	77.77	77.35	0.944	85.90	76.34	0.935	86.35	78.02
rs6024978	20	55165067	A/C	0.995	84.61	73.74	0.997	84.09	76.48	0.951	82.91	76.36	0.939	88.69	75.97	0.925	75.85	76.29	0.963	85.93	75.67	0.960	86.62	77.81
20:55165923:G:A	20	55165923	G/A	0.964	85.12	74.69	0.976	84.76	77.03	0.963	83.47	76.76	0.960	89.07	76.82	0.954	78.09	76.97	0.972	85.64	75.88	0.972	86.89	78.26
rs1886051	20	55167072	C/T	0.967	84.96	74.65	0.980	84.34	76.99	0.999	83.14	76.23	0.999	88.60	76.43	0.999	76.61	76.51	0.999	85.63	75.25	0.999	86.73	77.99
rs1886052	20	55167385	A/C	0.972	84.79	74.52	0.996	84.09	76.62	0.999	83.14	76.05	0.999	88.60	76.29	0.997	75.81	76.35	1.000	85.63	75.21	0.998	86.73	77.86
rs56674399	20	55168101	T/C	0.967	84.96	74.65	0.980	84.33	77.01	0.974	83.50	76.65	0.972	88.90	76.89	0.967	77.15	77.09	0.981	85.84	75.59	0.978	86.92	78.25
rs11086553	20	55168566	G/A	0.966	84.97	74.76	0.978	85.25	77.07	0.971	83.49	76.79	0.963	88.90	77.29	0.957	77.87	77.37	0.979	85.84	75.85	0.976	86.92	78.43
rs56215525	20	55169489	A/G	0.964	84.93	74.63	0.978	84.32	76.98	0.971	83.53	76.65	0.966	88.89	76.81	0.962	77.17	77.08	0.977	85.82	75.63	0.975	86.90	78.22
rs11086554	20	55171694	A/G	0.959	84.21	73.63	0.973	83.45	76.22	0.962	83.16	75.69	0.958	88.15	76.54	0.953	77.01	76.93	0.969	85.80	75.46	0.965	86.66	77.77
rs6069794	20	55171752	C/G	0.959	84.23	73.64	0.973	83.45	76.23	0.962	83.16	75.70	0.958	88.16	76.55	0.953	77.03	76.93	0.969	85.80	75.46	0.966	86.66	77.79
